# Supplementary material for: Identification and Characterization of the Heat-Induced Plastidial Stress Granules Reveal New Insight Into Arabidopsis Stress Response
Source: Front Plant Sci. 2020 Oct 30;11:595792. doi: 10.3389/fpls.2020.595792 (PMC7674640; doi:10.3389/fpls.2020.595792)
Supplement: Supplementary file 1 [file Data_Sheet_1.xlsx]

## Sheet: Legend
	Table S1. List of plastidial proteins identified in the cSGs isolates. Data were retrieved from Kosmacz et al., 2019. Given are: TAIR identifier (A), FASTA header (B), number of unique peptides used for protein identification (C), Log2 normalized LFQ (label free quantification) intensities used for data analysis (D-H), fold changeof protein abundance (J) calculated between stress and control cond…
	Table S2. Intensity measurments per area of pSG after 1,6-hexanediol treatment.
	Table S3. List of proteins identified in the pSGs isolates. Given are: Protein identifier (A, C), FASTA header (B), consensus subcellular localisation retrieved from SUBA (Hooper et al., 2017) (D), number of unique peptides used for protein identification (E), raw intensities used for qualitative data analysis (F-L), Log2 normalized LFQ (label free quantification) intensities used for quantitativ…
	Table S4. List of proteins identified in the GAPCP1 isolates. Given are: Protein identifier (A, C), FASTA header (B), consensus subcellular localisation retrieved from SUBA (Hooper et al., 2017) (D), number of unique peptides used for protein identification (E), raw intensities used for qualitative data analysis (F-M), Log2 normalized LFQ (label free quantification) intensities used for quantitat…
	Table S5. List of metabolites identified in the pSGs isolates. Log2 normalized intensities used for data analysis (E-L). Fold change and unpaired, two tailed T-TEST calculated between stress and control conditions was used to deliniate pSGs metabolites.
	Table S6. Transcripts enriched in the pSG isolates. Data are from two replicates representing independent pSGs isolations.

## Sheet: Table S1
Table S1. List of plastidial proteins identified in the cSGs isolates. Data were retrieved from Kosmacz et al., 2019. Given are: TAIR identifier (A), FASTA header (B), number of unique peptides used for protein identification (C), Log2 normalized LFQ (label free quantification) intensities used for data analysis (D-H), fold changeof protein abundance (J) calculated between stress and control cond…
			Heat/Darkness			Control
TAIR	FASTA	Unique Peptides	Log2 LFQ Intensity	Log2 LFQ Intensity	Log2 LFQ Intensity	Log2 LFQ Intensity	Log2 LFQ Intensity	Log2 LFQ Intensity	RATIO	TTEST (p-value)
AT1G02150	Pentatricopeptide repeat-containing protein	16	27.1681	26.9636	26.7016			25.7744	1.16996
AT1G08520	ALBINA 1; Involved in chlorophyll biosynthesis	25	28.2687	28.418	28.4766	25.8689	25.8642	26.2815	2.38291	9.55486e-05
AT1G15140	FAD/NAD(P)-binding oxidoreductase	6	25.3741		25.5302				>1
AT1G30510	Photosystem II 5 kD protein	2	26.7539	26.0469	26.7473			25.4307	1.0853
AT1G51400	GTP-binding protein-related; Hydrolyzes ATP, and can also hydrolyze GTP with lower efficiency	6	26.2476	25.8896	26.0984				>1
AT1G56050	SNOWY COTYLEDON 1; Chloroplast-localized elongation factor EF-G involved in protein synthesis in plastids	18	27.0677	27.4507	27.431	25.4191	26.0297	26.0765	1.47472	0.00387479
AT1G62750	Uncharacterized protein	8	27.1459	26.7438	26.6438				>1
AT1G62780	Putative Rubisco activase 2	9	25.8724	25.554					>1
AT1G73110	Plastid transcriptionally active 17	2		24.607	24.4718				>1
AT1G80480	Isopentenyl-diphosphate Delta-isomerase II; Catalyzes the 1,3-allylic rearrangement of the homoallylic substrate isopentenyl (IPP) to its highly electrophilic allylic isomer, dimethylallyl diphosphate (DMAPP)	6	26.5326	26.2341	26.8768			24.2415	2.30632
AT3G02780	Uncharacterized protein; Required for assembly or stability of RuBisCO	9	26.8772	26.4272	26.9733			25.3197	1.43954
AT3G04550	Elongation factor EF-P	13	28.7744	29.0894	28.653		25.1864	24.0527	4.21934
AT3G08740	GTP-binding protein	7	25.4086		25.6759				>1
AT3G48500	PIGMENT DEFECTIVE 312	4	24.1762	23.9435	23.8499				>1
AT3G55250	PIGMENT DEFECTIVE 329	4	24.5878	24.3972	24.3806				>1
AT3G62030	Rotamase CYP 4; PPIases accelerate the folding of proteins	9	30.974	30.5705	30.9969	25.812	26.7556	25.842	4.71062	0.000155873
AT4G01690	Protoporphyrinogen oxidase; Catalyzes the 6-electron oxidation of protoporphyrinogen-IX to form protoporphyrin-IX	6	25.8284		25.5824				>1
AT4G09040	RNA recognition motif-containing protein	2	24.2485		24.1842				>1
AT4G09730	RH39	8	25.0312	25.4102	25.0622				>1
AT4G13670	Plastid transcriptionally active 5	7	25.6294		25.0982				>1
AT4G18480	Magnesium-chelatase subunit chlI; Involved in chlorophyll biosynthesis	11	30.2295	30.0088	30.1814	24.9691	27.5513	27.3302	3.523	0.013165
AT4G27440	Protochlorophyllide reductase B; Phototransformation of protochlorophyllide (Pchlide) to chlorophyllide (Chlide)	19	30.1283	30.2234	30.1353	28.7767	29.1584	28.8434	1.23619	0.000527545
AT5G13650	SUPPRESSOR OF VARIEGATION 3	15	27.6628	27.7997	27.7906				>1
AT5G19370	Rhodanese and PPIC-type PPIASE domain-containing protein	7	26.5983	27.0759	26.6182		24.7096		2.05453
AT5G28500	Uncharacterized protein; Required for assembly or stability of RuBisCO	8	26.2331	26.3445	26.2351			25.1233	1.14762
AT5G45930	Magnesium chelatase i2; Involved in chlorophyll biosynthesis	8	26.2523	26.0611	25.8528				>1
AT5G66470	GTP-binding protein Era	9	26.1553	25.8208	25.9139		24.9068		1.05654
ATCG00190	RNA polymerase subunit beta; DNA-dependent RNA polymerase catalyzes the transcription of DNA into RNA using the four ribonucleoside triphosphates as substrates	7		24.6321	25.3737				>1

## Sheet: Table S2
Table S2. Intensity measurments per area of cpSG after 1,6-hexanediol treatment.
		Replica 1			Replica 2			Replica 3			Replica 4			Replica 5
	time (s)	area	mean grey value	%	area	mean grey value	%	area	mean grey value	%	area	mean grey value	%	area	mean grey value	%	mean	stdev
1	20	1.732	98.45	100	3.161	71.699	100	2.782	69.083	100	1.999	72.125	100	1.535	78.581	100	100	0
2	40	1.732	90.9	92.3311	3.161	68.822	95.9874	2.782	59.417	86.0081	1.999	65.777	91.1986	1.535	75.698	96.3312	92.3713	4.20189
3	60	1.732	88.375	89.7664	3.161	66.356	92.548	2.782	59.167	85.6463	1.999	70.027	97.0912	1.535	74.779	95.1617	92.0427	4.51571
4	80	1.732	88.037	89.4231	3.161	63.37	88.3834	2.782	52	75.2718	1.999	61.304	84.9969	1.535	67.465	85.8541	84.7858	5.61581
5	100	1.732	89.338	90.7445	3.161	60.158	83.9035	2.782	51	73.8242	1.999	64.938	90.0354	1.535	73.465	93.4895	86.3994	7.85389
6	120	1.732	86.787	88.1534	3.161	61.404	85.6414	2.782	52.917	76.5992	1.999	66.812	92.6336	1.535	64.012	81.4599	84.8975	6.15795
7	140	1.732	80.4	81.6658	3.161	59.288	82.6901	2.782	52.917	76.5992	1.999	64.205	89.0191	1.535	59.43	75.629	81.1206	5.37931
8	160	1.732	79	80.2438	3.161	58.082	81.0081	2.782	49.75	72.0148	1.999	59.286	82.199	1.535	54.802	69.7395	77.041	5.72657
9	180	1.732	83.4	84.7131	3.161	58.404	81.4572	2.782	51.083	73.9444	1.999	61.661	85.4919	1.535	55.453	70.5679	79.2349	6.6559
10	200	1.732	79.713	80.968	3.161	59.014	82.308	2.782	51.25	74.1861	1.999	57.857	80.2177	1.535	48.791	62.0901	75.954	8.35204
11	220	1.732	75.562	76.7517	3.161	56.616	78.9634	2.782	50.167	72.6184	1.999	56.036	77.6929	1.535	53.395	67.949	74.7951	4.50576
12	240	1.732	78.662	79.9005	3.161	55.582	77.5213	2.782	48.75	70.5673	1.999	56.071	77.7414	1.535	46.814	59.5742	73.0609	8.31702
13	260	1.732	70.638	71.7501	3.161	52.39	73.0694	2.782	50.917	73.7041	1.999	54.723	75.8724	1.535	42.314	53.8476	69.6487	8.95785
14	280	1.732	70.838	71.9533	3.161	53.007	73.9299	2.782	47.417	68.6377	1.999	48.268	66.9227	1.535	46.012	58.5536	67.9994	5.94966
15	300	1.732	69.888	70.9883	3.161	55.13	76.8909	2.782	49.667	71.8947	1.999	49.268	68.3092	1.535	39.302	50.0146	67.6195	10.3198

## Sheet: Table S3
Table S3. List of proteins identified in the cpSGs isolates. Given are: Protein identifier (A, C), FASTA header (B), consensus subcellular localisation retrieved from SUBA (Hooper et al., 2017) (D), number of unique peptides used for protein identification (E), raw intensities used for qualitative data analysis (F-L), Log2 normalized LFQ (label free quantification) intensities used for quantitati…
Protein IDs	Fasta headers	TAIR	SUBA consensus localisation	Unique peptides	Dark/Heat (raw intensity)	Dark/Heat (raw intensity)	Dark/Heat (raw intensity)	Control (raw intensity)	Control (raw intensity)	Control (raw intensity)	Control (raw intensity)	Presence (3)/Absence (0-1)	Dark/Heat (Log2 LFQ intensity)	Dark/Heat (Log2 LFQ intensity)	Dark/Heat (Log2 LFQ intensity)	Control (Log2 LFQ intensity)	Control (Log2 LFQ intensity)	Control (Log2 LFQ intensity)	Control (Log2 LFQ intensity)	TTEST Dark-Heat vr. Control	LOG2 FC Dark-Heat vr. Control	Candidates FC>2 TTEST<0.05	GAPCP_negative control
AT1G62750.1	AT1G62750.1 | Translation elongation factor EFG/EF2 protein | Chr1:23233622-23236321 REVERSE LENGTH=783 | 201606	AT1G62750	plastid	40	6236000000	3841800000	4386800000	11241000	95068000	53924000	86292000		32.5931	32.2904	32.3561	24.294	26.5823	26.2559	26.1589	0.000124728	6.59046	1
AT3G45140.1;AT3G45140.2	AT3G45140.1 | lipoxygenase 2 | Chr3:16525437-16529233 FORWARD LENGTH=896 | 201606;AT3G45140.2 | lipoxygenase 2 | Chr3:16526192-16529233 FORWARD LENGTH=754 | 201606	AT3G45140	plastid	24	441930000	269590000	334010000	15702000	54418000	40817000	81172000		28.5147	28.311	28.4598	27.0059	27.1313	27.0402	26.9602	4.58994e-06	1.39406	1
AT2G39730.2;AT2G39730.3;AT2G39730.1	AT2G39730.2 | rubisco activase | Chr2:16571046-16573345 REVERSE LENGTH=446 | 201606;AT2G39730.3 | rubisco activase | Chr2:16571174-16573345 REVERSE LENGTH=441 | 201606;AT2G39730.1 | rubisco activase | Chr2:16570951-16573345 REVERSE LENGTH=474 | 201606	AT2G39730	plastid	16	993300000	578960000	766330000	42796000	155820000	137470000	193150000		29.6838	29.4607	29.6654	28.016	28.1423	28.178	28.1503	5.53774e-06	1.48167	1
AT5G26742.1;AT5G26742.2;AT5G26742.3	AT5G26742.1 | DEAD box RNA helicase (RH3) | Chr5:9285540-9288871 REVERSE LENGTH=747 | 201606;AT5G26742.2 | DEAD box RNA helicase (RH3) | Chr5:9285540-9288871 REVERSE LENGTH=748 | 201606;AT5G26742.3 | DEAD box RNA helicase (RH3) | Chr5:9285540-9288618 REVER	AT5G26742	plastid	16	240640000	154180000	165040000	13348000	33017000	22499000	52408000		27.4402	27.646	27.4363	26.6351	26.5356	25.9866	26.3122	0.00143582	1.14007	1
AT1G08520.1	AT1G08520.1 | ALBINA 1 | Chr1:2696538-2700819 FORWARD LENGTH=760 | 201606	AT1G08520	plastid	15	247840000	167490000	148750000	0	0	0	0	1	27.8604	27.7928	27.6448
AT1G74470.1	AT1G74470.1 | Pyridine nucleotide-disulfide oxidoreductase family protein | Chr1:27991248-27992845 FORWARD LENGTH=467 | 201606	AT1G74470	plastid	13	361780000	281310000	245140000	15078000	84822000	54180000	110260000		28.2289	28.5268	28.1392	26.6113	27.3289	27.1095	27.3391	0.00304501	1.20107	1
AT3G62030.3;AT3G62030.1;AT3G62030.2	AT3G62030.3 | rotamase CYP 4 | Chr3:22973708-22975139 FORWARD LENGTH=259 | 201606;AT3G62030.1 | rotamase CYP 4 | Chr3:22973708-22975139 FORWARD LENGTH=260 | 201606;AT3G62030.2 | rotamase CYP 4 | Chr3:22973004-22975139 FORWARD LENGTH=313 | 201606	AT3G62030	plastid	13	2289500000	1103800000	1350200000	0	0	0	0	1	30.9443	30.5687	30.6054
AT5G55220.1	AT5G55220.1 | trigger factor type chaperone family protein | Chr5:22397677-22400678 FORWARD LENGTH=547 | 201606	AT5G55220	plastid	13	200070000	78421000	111390000	0	0	0	5693800	1	27.8433	26.2504	26.8898				24.502
AT4G20360.2;AT4G20360.1	AT4G20360.2 | RAB GTPase homolog E1B | Chr4:10990036-10991466 FORWARD LENGTH=476 | 201606;AT4G20360.1 | RAB GTPase homolog E1B | Chr4:10990036-10991466 FORWARD LENGTH=476 | 201606	AT4G20360	plastid	12	714430000	479310000	543940000	28729000	141500000	113670000	211070000		29.4462	29.2013	29.2788	27.3547	27.8853	27.8449	28.1471	0.000740056	1.50075	1
AT4G18480.1	AT4G18480.1 | P-loop containing nucleoside triphosphate hydrolases superfamily protein | Chr4:10201897-10203361 REVERSE LENGTH=424 | 201606	AT4G18480	plastid	11	899410000	538310000	632510000	7086700	18374000	4025100	10525000		29.9146	29.7212	29.3194	23.7527	23.1068	21.9725	22.66	2.80018e-05	6.7787	1
AT4G27440.2;AT4G27440.1;AT5G54190.1;AT5G54190.2	AT4G27440.2 | protochlorophyllide oxidoreductase B | Chr4:13725648-13727107 FORWARD LENGTH=401 | 201606;AT4G27440.1 | protochlorophyllide oxidoreductase B | Chr4:13725648-13727107 FORWARD LENGTH=401 | 201606	AT4G27440	plastid	11	663510000	587840000	511170000	12383000	60444000	58928000	104170000		29.3109	29.5265	29.2714	26.7257	27.0885	27.0172	27.1537	9.03211e-06	2.37333	1
AT5G53460.3;AT5G53460.2;AT5G53460.1	AT5G53460.3 | NADH-dependent glutamate synthase 1 | Chr5:21700518-21709629 FORWARD LENGTH=2208 | 201606;AT5G53460.2 | NADH-dependent glutamate synthase 1 | Chr5:21700518-21709629 FORWARD LENGTH=2208 | 201606;AT5G53460.1 | NADH-dependent glutamate synthase	AT5G53460	plastid	11	94358000	53519000	46227000	0	0	0	0	1	26.3354	26.0878	26.1979								1
AT5G28500.1;AT5G28500.2	AT5G28500.1 | rubisco accumulation factor-like protein | Chr5:10477810-10479114 FORWARD LENGTH=434 | 201606;AT5G28500.2 | rubisco accumulation factor-like protein | Chr5:10477810-10478945 FORWARD LENGTH=269 | 201606	AT5G28500	plastid	9	116090000	80689000	97206000	0	0	0	0	1	27.0735	26.6134	26.8046
AT1G02150.1	AT1G02150.1 | Tetratricopeptide repeat (TPR)-like superfamily protein | Chr1:408779-410433 FORWARD LENGTH=524 | 201606	AT1G02150	plastid	8	153260000	73440000	95800000	0	0	0	0	1	27.1742	26.8235	26.7854
AT5G13630.1;AT5G13630.2	AT5G13630.1 | magnesium-chelatase subunit chlH%2C chloroplast%2C putative / Mg-protoporphyrin IX chelatase%2C putative (CHLH) | Chr5:4387567-4392082 REVERSE LENGTH=1381 | 201606;AT5G13630.2 | magnesium-chelatase subunit chlH%2C chloroplast%2C putative / Mg	AT5G13630	plastid	8	117730000	45124000	67878000	0	17421000	12414000	12554000		26.5677	25.9581	26.3988		25.0429	24.8946	24.6857	0.00237041	1.43383	1	1
AT3G04550.1	AT3G04550.1 | rubisco accumulation factor-like protein | Chr3:1225961-1227310 FORWARD LENGTH=449 | 201606	AT3G04550	plastid	8	183910000	97647000	96780000	0	0	0	4442900	1	27.2154	27.1265	27.1676
AT3G56940.1;AT3G56940.2	AT3G56940.1 | dicarboxylate diiron protein%2C putative (Crd1) | Chr3:21076594-21078269 FORWARD LENGTH=409 | 201606;AT3G56940.2 | dicarboxylate diiron protein%2C putative (Crd1) | Chr3:21076825-21078269 FORWARD LENGTH=332 | 201606	AT3G56940	plastid	7	138720000	121600000	130200000	0	44198000	26079000	40378000		27.4215	27.2966	27.1114		25.9581	25.7959	25.8701	0.000159684	1.40179	1
AT3G06980.1	AT3G06980.1 | DEA(D/H)-box RNA helicase family protein | Chr3:2201531-2204662 FORWARD LENGTH=781 | 201606	AT3G06980	plastid	7	80783000	43996000	51444000	0	0	0	2363100	1	26.3196	25.8403	26.0299
AT1G69830.1	AT1G69830.1 | alpha-amylase-like 3 | Chr1:26288518-26293003 REVERSE LENGTH=887 | 201606	AT1G69830	plastid	6	18818000	15901000	6570200	0	0	0	0	1	24.1656
AT3G08740.1	AT3G08740.1 | elongation factor P (EF-P) family protein | Chr3:2654788-2656154 REVERSE LENGTH=236 | 201606	AT3G08740	plastid	6	281200000	165160000	227780000	0	0	0	0	1	28.1413	27.8082	27.9204
AT2G37220.1	AT2G37220.1 | RNA-binding (RRM/RBD/RNP motifs) family protein | Chr2:15634980-15636331 REVERSE LENGTH=289 | 201606	AT2G37220	plastid	6	709810000	312380000	415410000	0	0	0	1080300	1	29.1067	28.9999	29.1476
AT5G19370.1	AT5G19370.1 | rhodanese-like domain-containing protein / PPIC-type PPIASE domain-containing protein | Chr5:6524247-6526629 REVERSE LENGTH=299 | 201606	AT5G19370	plastid	5	52398000	29108000	48726000	0	0	0	0	1	25.9468	25.2352	25.6999								1
AT1G22410.1;AT4G33510.2;AT4G33510.1	AT1G22410.1 | Class-II DAHP synthetase family protein | Chr1:7912120-7914742 FORWARD LENGTH=527 | 201606	AT1G22410	plastid	5	79878000	44344000	48440000	0	0	0	6333800	1	25.8611	25.9866	25.6902				25.0911
AT1G56050.1	AT1G56050.1 | GTP-binding protein-like protein | Chr1:20963793-20966181 FORWARD LENGTH=421 | 201606	AT1G56050	plastid	5	111550000	61610000	84268000	0	0	2737200	0	1	26.8741	26.3015	26.6608
AT3G53460.3;AT3G53460.2;AT3G53460.1;AT3G53460.4	AT3G53460.3 | chloroplast RNA-binding protein 29 | Chr3:19819738-19821423 REVERSE LENGTH=342 | 201606;AT3G53460.2 | chloroplast RNA-binding protein 29 | Chr3:19819738-19821423 REVERSE LENGTH=342 | 201606;AT3G53460.1 | chloroplast RNA-binding protein 29 | C	AT3G53460	plastid	5	227190000	115370000	162390000	0	3024900	0	0	1	27.5866	27.6167	27.5815
AT1G73110.1;AT1G73110.2	AT1G73110.1 | P-loop containing nucleoside triphosphate hydrolases superfamily protein | Chr1:27494344-27496844 REVERSE LENGTH=432 | 201606;AT1G73110.2 | P-loop containing nucleoside triphosphate hydrolases superfamily protein | Chr1:27494344-27496442 REVE	AT1G73110	plastid	4	51532000	19920000	25484000	0	0	0	0	1	25.4204	24.8477	25.2123
AT3G12080.1;AT3G12080.2	AT3G12080.1 | GTP-binding family protein | Chr3:3847851-3851980 FORWARD LENGTH=663 | 201606;AT3G12080.2 | GTP-binding family protein | Chr3:3847851-3851677 FORWARD LENGTH=587 | 201606	AT3G12080	plastid	4	35727000	16628000	19833000	0	0	0	0	1	24.7871	25.0185	24.4565
AT5G23010.1;AT5G23010.2;AT5G23010.3	AT5G23010.1 | methylthioalkylmalate synthase 1 | Chr5:7703173-7706769 FORWARD LENGTH=506 | 201606;AT5G23010.2 | methylthioalkylmalate synthase 1 | Chr5:7703089-7706769 FORWARD LENGTH=534 | 201606;AT5G23010.3 | methylthioalkylmalate synthase 1 | Chr5:770317	AT5G23010	plastid	4	75088000	54100000	50998000	0	0	0	0	1	26.1339	26.2319	26.0264
AT5G46580.1	AT5G46580.1 | pentatricopeptide (PPR) repeat-containing protein | Chr5:18897510-18899645 REVERSE LENGTH=711 | 201606	AT5G46580	plastid	4	35400000	4932200	3736000	0	0	0	0	1	25.0772
AT5G18570.1	AT5G18570.1 | GTP1/OBG family protein | Chr5:6171839-6174823 REVERSE LENGTH=681 | 201606	AT5G18570	plastid	4	31533000	7629300	19838000	0	0	0	1224800	1	24.7177	24.1332	24.4335
AT5G42270.1;AT1G50250.1	AT5G42270.1 | FtsH extracellular protease family | Chr5:16902659-16905102 FORWARD LENGTH=704 | 201606;AT1G50250.1 | FTSH protease 1 | Chr1:18614398-18616930 REVERSE LENGTH=716 | 201606	AT5G42270	plastid	4	24208000	29403000	8444200	0	0	0	6196300	1	24.6611	24.8238	24.3861
AT1G01080.3;AT1G01080.1;AT1G01080.2	AT1G01080.3 | RNA-binding (RRM/RBD/RNP motifs) family protein | Chr1:45610-46789 REVERSE LENGTH=286 | 201606;AT1G01080.1 | RNA-binding (RRM/RBD/RNP motifs) family protein | Chr1:45503-46789 REVERSE LENGTH=293 | 201606;AT1G01080.2 | RNA-binding (RRM/RBD/RNP	AT1G01080	plastid	3	55324000	12488000	50077000	0	0	0	0	1		25.4178	25.2168
AT1G03475.1;AT4G03205.1;AT4G03205.2	AT1G03475.1 | Coproporphyrinogen III oxidase | Chr1:869302-871175 REVERSE LENGTH=386 | 201606	AT1G03475	plastid	3	32114000	12623000	18967000	0	0	0	0	1	24.8606		24.6595
AT2G37660.1	AT2G37660.1 | NAD(P)-binding Rossmann-fold superfamily protein | Chr2:15795481-15796977 REVERSE LENGTH=325 | 201606	AT2G37660	plastid	3	36272000	18794000	23162000	0	0	0	0	1	25.0381	24.7753	24.879
AT3G18390.1	AT3G18390.1 | CRS1 / YhbY (CRM) domain-containing protein | Chr3:6313572-6317584 FORWARD LENGTH=848 | 201606	AT3G18390	plastid	3	24766000	13060000	10046000	0	0	0	0	1	24.5619
AT4G13670.4;AT4G13670.2;AT4G13670.3;AT4G13670.1	AT4G13670.4 | plastid transcriptionally active 5 | Chr4:7948644-7949927 FORWARD LENGTH=278 | 201606;AT4G13670.2 | plastid transcriptionally active 5 | Chr4:7948644-7949927 FORWARD LENGTH=278 | 201606;AT4G13670.3 | plastid transcriptionally active 5 | Chr4:	AT4G13670	plastid	3	44566000	26543000	14842000	0	0	0	0	1	25.3323	24.7557	24.9381								1
AT4G28750.1	AT4G28750.1 | Photosystem I reaction centre subunit IV / PsaE protein | Chr4:14202951-14203888 REVERSE LENGTH=143 | 201606	AT4G28750	plastid	3	574010000	355210000	455600000	46410000	87471000	71855000	65116000		28.976	28.7786	29.0538	27.6174	27.7703	27.4866	27.0043	0.000878743	1.46644	1
AT4G34090.2;AT4G34090.1;AT4G34090.3	AT4G34090.2 | cyclin delta-3 | Chr4:16328520-16330110 REVERSE LENGTH=235 | 201606;AT4G34090.1 | cyclin delta-3 | Chr4:16328051-16330110 REVERSE LENGTH=330 | 201606;AT4G34090.3 | cyclin delta-3 | Chr4:16328051-16330110 REVERSE LENGTH=390 | 201606	AT4G34090	plastid	3	24489000	16669000	10313000	0	0	0	0	1	24.2095	24.695	23.9088
AT5G23020.1	AT5G23020.1 | 2-isopropylmalate synthase 2 | Chr5:7718203-7721634 FORWARD LENGTH=503 | 201606	AT5G23020	plastid	3	43078000	145050000	15081000	0	0	0	0	1			24.2359
AT5G38410.2;AT5G38420.1;AT5G38410.1;AT5G38410.3;AT5G38430.2;AT5G38430.1	AT5G38410.2 | Ribulose bisphosphate carboxylase (small chain) family protein | Chr5:15377501-15378306 REVERSE LENGTH=174 | 201606;AT5G38420.1 | Ribulose bisphosphate carboxylase (small chain) family protein | Chr5:15381203-15381978 REVERSE LENGTH=181 | 201	AT5G38410	plastid	3	197550000	228630000	191440000	18202000	52684000	40914000	45725000		28.0001	27.4258	28.2788		26.4097	26.3122	26.1635	0.00354146	1.60647	1
ATCG00170.1	ATCG00170.1 | DNA-directed RNA polymerase family protein | ChrC:15938-20068 REVERSE LENGTH=1376 | 201606	ATCG00170	plastid	3	23484000	11523000	14244000	0	0	0	0	1			24.1535
ATCG00750.1	ATCG00750.1 | ribosomal protein S11 | ChrC:78960-79376 REVERSE LENGTH=138 | 201606	ATCG00750	plastid	3	28787000	13517000	19974000	0	0	0	0	1	24.7772	24.4025	24.5008
AT1G20020.3;AT1G20020.1;AT1G20020.2	AT1G20020.3 | ferredoxin-NADP[+]-oxidoreductase 2 | Chr1:6942851-6944868 FORWARD LENGTH=369 | 201606;AT1G20020.1 | ferredoxin-NADP[+]-oxidoreductase 2 | Chr1:6942851-6944868 FORWARD LENGTH=369 | 201606;AT1G20020.2 | ferredoxin-NADP[+]-oxidoreductase 2 | Ch	AT1G20020	plastid	3	15825000	2205300	13726000	0	0	0	2452800	1	24.0403		23.9808
AT2G04030.2;AT2G04030.1;AT3G07770.3;AT3G07770.2;AT3G07770.1	AT2G04030.2 | Chaperone protein htpG family protein | Chr2:1281983-1285909 FORWARD LENGTH=777 | 201606;AT2G04030.1 | Chaperone protein htpG family protein | Chr2:1281983-1285909 FORWARD LENGTH=780 | 201606	AT2G04030	plastid	3	19092000	16702000	11243000	0	0	0	6535800	1	24.1341	24.6007	23.7721
AT1G15140.1;AT1G15140.3;AT1G15140.2	AT1G15140.1 | FAD/NAD(P)-binding oxidoreductase | Chr1:5210403-5212137 REVERSE LENGTH=295 | 201606;AT1G15140.3 | FAD/NAD(P)-binding oxidoreductase | Chr1:5210642-5212137 REVERSE LENGTH=271 | 201606;AT1G15140.2 | FAD/NAD(P)-binding oxidoreductase | Chr1:521	AT1G15140	plastid	2	4744800	3070200	7084100	0	0	0	0	1			23.1459
AT1G60000.1	AT1G60000.1 | RNA-binding (RRM/RBD/RNP motifs) family protein | Chr1:22093678-22094540 REVERSE LENGTH=258 | 201606	AT1G60000	plastid	2	28253000	19029000	21353000	0	0	0	0	1	24.8833	24.7386	24.5776
AT1G62780.1	AT1G62780.1 | dimethylallyl%2C adenosine tRNA methylthiotransferase | Chr1:23249349-23251066 REVERSE LENGTH=237 | 201606	AT1G62780	plastid	2	14560000	6687900	3679600	0	0	0	0	1	23.7955
AT1G76080.1	AT1G76080.1 | chloroplastic drought-induced stress protein of 32 kD | Chr1:28548063-28549348 REVERSE LENGTH=302 | 201606	AT1G76080	plastid	2	14260000	4646200	9377900	0	0	0	0	1	23.7744		23.54
AT2G39140.2;AT2G39140.1	AT2G39140.2 | pseudouridine synthase family protein | Chr2:16330238-16332888 FORWARD LENGTH=391 | 201606;AT2G39140.1 | pseudouridine synthase family protein | Chr2:16330238-16333153 FORWARD LENGTH=410 | 201606	AT2G39140	plastid	2	16500000	8963300	11465000	0	0	0	0	1	24.0867	23.4868
AT3G44890.1	AT3G44890.1 | ribosomal protein L9 | Chr3:16386505-16387963 FORWARD LENGTH=197 | 201606	AT3G44890	plastid	2	17474000	5460900	10078000	0	0	0	0	1	24.0165		23.7085
AT4G01310.1	AT4G01310.1 | Ribosomal L5P family protein | Chr4:544166-545480 REVERSE LENGTH=262 | 201606	AT4G01310	plastid	2	14886000	9447100	7582800	0	0	0	0	1	23.8649	23.6584	23.265
AT4G15560.1	AT4G15560.1 | Deoxyxylulose-5-phosphate synthase | Chr4:8884218-8887254 FORWARD LENGTH=717 | 201606	AT4G15560	plastid	2	17788000	13411000	12063000	0	0	0	0	1	24.1363	24.0986	23.9975								1
AT5G43780.1;AT4G14680.1;AT1G19920.1;AT4G14680.2	AT5G43780.1 | Pseudouridine synthase/archaeosine transglycosylase-like family protein | Chr5:17589631-17591480 REVERSE LENGTH=469 | 201606;AT4G14680.1 | Pseudouridine synthase/archaeosine transglycosylase-like family protein | Chr4:8413443-8415311 REVERSE	AT5G43780	plastid	2	10884000	11411000	3821500	0	0	0	0	1		23.9882
AT5G45930.1	AT5G45930.1 | magnesium chelatase i2 | Chr5:18628095-18629565 FORWARD LENGTH=418 | 201606	AT5G45930	plastid	2	41539000	20496000	31787000	0	0	0	0	1	25.1499	24.6921	25.5386
AT5G54770.1	AT5G54770.1 | thiazole biosynthetic enzyme%2C chloroplast (ARA6) (THI1) (THI4) | Chr5:22246634-22247891 FORWARD LENGTH=349 | 201606	AT5G54770	plastid	2	19062000	10347000	8483100	0	0	0	0	1		23.847
AT5G64840.1	AT5G64840.1 | general control non-repressible 5 | Chr5:25916956-25919693 REVERSE LENGTH=692 | 201606	AT5G64840	plastid	2	14641000	7429700	9996800	0	0	0	0	1	23.8555	23.4321	23.5258
ATCG00500.2;ATCG00500.1	ATCG00500.2 | Symbols: | edited ACCD;ATCG00500.1 | acetyl-CoA carboxylase carboxyl transferase subunit beta | ChrC:57075-58541 FORWARD LENGTH=488 | 201606	ATCG00500	plastid	2	10947000	3855000	3306700	0	0	0	0	1	23.384
ATCG00650.1	ATCG00650.1 | ribosomal protein S18 | ChrC:67917-68222 FORWARD LENGTH=101 | 201606	ATCG00650	plastid	2	17533000	3954500	9878400	0	0	0	0	1	24.044		23.6516
ATCG00740.2;ATCG00740.1	ATCG00740.2 | Symbols: | edited RPOA;ATCG00740.1 | RNA polymerase subunit alpha | ChrC:77901-78890 REVERSE LENGTH=329 | 201606	ATCG00740	plastid	2	26407000	15759000	11191000	0	0	0	0	1	24.6544
AT3G63490.1;AT3G63490.2	AT3G63490.1 | Ribosomal protein L1p/L10e family | Chr3:23444269-23446020 FORWARD LENGTH=346 | 201606;AT3G63490.2 | Ribosomal protein L1p/L10e family | Chr3:23444269-23445777 FORWARD LENGTH=291 | 201606	AT3G63490	plastid	2	38199000	15498000	30329000	0	0	0	6069400	1	25.1844	24.4166	25.2539
AT4G24770.2;AT4G24770.1	AT4G24770.2 | 31-kDa RNA binding protein | Chr4:12766223-12767952 REVERSE LENGTH=329 | 201606;AT4G24770.1 | 31-kDa RNA binding protein | Chr4:12766223-12767952 REVERSE LENGTH=329 | 201606	AT4G24770	plastid	2	39746000	30277000	19865000	0	0	0	1197000	1	25.0696	25.5026	24.6956
ATCG00770.1	ATCG00770.1 | ribosomal protein S8 | ChrC:80068-80472 REVERSE LENGTH=134 | 201606	ATCG00770	plastid	2	43041000	28604000	27628000	0	3902600	0	0	1	25.3571	25.3348	25.0877
AT3G15000.1	AT3G15000.1 | cobalt ion binding protein | Chr3:5050321-5052121 FORWARD LENGTH=395 | 201606	AT3G15000	plastid/mitochondrion	2	28625000	25262000	27063000	0	0	0	0	1	24.7615	25.1357	25.086
AT1G48520.2;AT1G48520.3;AT1G48520.1	AT1G48520.2 | GLU-ADT subunit B | Chr1:17940185-17942075 FORWARD LENGTH=475 | 201606;AT1G48520.3 | GLU-ADT subunit B | Chr1:17940185-17942272 FORWARD LENGTH=488 | 201606;AT1G48520.1 | GLU-ADT subunit B | Chr1:17940185-17942540 FORWARD LENGTH=550 | 201606	AT1G48520	plastid	1	5453600	3009400	2534500	0	0	0	0	1			21.663								1
AT1G48860.2;AT2G45300.4;AT2G45300.2;AT2G45300.1;AT1G48860.1	AT1G48860.2 | RNA 3-terminal phosphate cyclase/enolpyruvate transferase%2C alpha/beta | Chr1:18068892-18071074 REVERSE LENGTH=489 | 201606;AT2G45300.4 | RNA 3-terminal phosphate cyclase/enolpyruvate transferase%2C alpha/beta | Chr2:18677518-18679868 FORW	AT1G48860	plastid	1	5391600	2848800	3468500	0	0	0	0	1			22.1156
AT1G56190.2;AT1G56190.1;AT3G12780.1	AT1G56190.2 | Phosphoglycerate kinase family protein | Chr1:21028622-21030454 FORWARD LENGTH=405 | 201606;AT1G56190.1 | Phosphoglycerate kinase family protein | Chr1:21028403-21030454 FORWARD LENGTH=478 | 201606;AT3G12780.1 | phosphoglycerate kinase 1 | Ch	AT1G56190	plastid	1	8380300	6219700	6418700	0	0	0	0	1			23.0036
AT1G66430.1	AT1G66430.1 | pfkB-like carbohydrate kinase family protein | Chr1:24778400-24780393 FORWARD LENGTH=384 | 201606	AT1G66430	plastid	1	13628000	8967100	7865300	0	0	0	0	1			23.2968
AT1G78630.1	AT1G78630.1 | Ribosomal protein L13 family protein | Chr1:29575997-29577406 FORWARD LENGTH=241 | 201606	AT1G78630	plastid	1	13525000	7530100	9468000	0	0	0	0	1			23.5644
AT2G01350.2;AT2G01350.4;AT2G01350.3;AT2G01350.1	AT2G01350.2 | quinolinate phoshoribosyltransferase | Chr2:165332-166842 REVERSE LENGTH=281 | 201606;AT2G01350.4 | quinolinate phoshoribosyltransferase | Chr2:165332-167058 REVERSE LENGTH=327 | 201606;AT2G01350.3 | quinolinate phoshoribosyltransferase | Chr	AT2G01350	plastid	1	10719000	9616600	8410600	0	0	0	0	1			23.3935								1
AT2G20020.1	AT2G20020.1 | RNA-binding CRS1 / YhbY (CRM) domain-containing protein | Chr2:8644464-8647090 FORWARD LENGTH=701 | 201606	AT2G20020	plastid	1	8999400	3174800	4540700	0	0	0	0	1			22.5042
AT2G43100.1;AT2G43090.1	AT2G43100.1 | isopropylmalate isomerase 2 | Chr2:17920685-17921455 FORWARD LENGTH=256 | 201606;AT2G43090.1 | Aconitase/3-isopropylmalate dehydratase protein | Chr2:17918957-17919712 FORWARD LENGTH=251 | 201606	AT2G43100	plastid	1	28136000	15750000	19418000	0	0	0	0	1	24.8176	24.4761	24.4947
AT2G47390.1	AT2G47390.1 | Prolyl oligopeptidase family protein | Chr2:19442278-19446253 REVERSE LENGTH=961 | 201606	AT2G47390	plastid	1	8057100	7823200	8886500	0	0	0	0	1			23.473
AT3G25920.1	AT3G25920.1 | ribosomal protein L15 | Chr3:9491268-9492558 REVERSE LENGTH=277 | 201606	AT3G25920	plastid	1	9926100	7077600	7549300	0	0	0	0	1			23.2377
AT3G54210.1	AT3G54210.1 | Ribosomal protein L17 family protein | Chr3:20067672-20068385 REVERSE LENGTH=211 | 201606	AT3G54210	plastid	1	14610000	1683200	9577600	0	0	0	0	1			23.581
AT3G58990.1	AT3G58990.1 | isopropylmalate isomerase 1 | Chr3:21797524-21798285 REVERSE LENGTH=253 | 201606	AT3G58990	plastid	1	28641000	16177000	13535000	0	0	0	0	1			24.0799
AT3G59400.1	AT3G59400.1 | protein GENOMES UNCOUPLED 4 | Chr3:21948881-21949678 REVERSE LENGTH=265 | 201606	AT3G59400	plastid	1	8266300	5527200	6323300	0	0	0	0	1			22.982
AT4G01037.1	AT4G01037.1 | Ubiquitin carboxyl-terminal hydrolase family protein | Chr4:451444-453030 REVERSE LENGTH=528 | 201606	AT4G01037	plastid	1	8613500	16472000	12439000	0	0	0	0	1			23.9581
AT4G09730.1	AT4G09730.1 | RH39 | Chr4:6136333-6139510 FORWARD LENGTH=621 | 201606	AT4G09730	plastid	1	4880600	4077400	5236500	0	0	0	0	1			22.7099
AT4G21770.2;AT4G21770.1	AT4G21770.2 | Pseudouridine synthase family protein | Chr4:11564028-11566031 REVERSE LENGTH=393 | 201606;AT4G21770.1 | Pseudouridine synthase family protein | Chr4:11564028-11566345 REVERSE LENGTH=472 | 201606	AT4G21770	plastid	1	7037300	6022900	4181400	0	0	0	0	1			22.3853
AT4G39970.1	AT4G39970.1 | Haloacid dehalogenase-like hydrolase (HAD) superfamily protein | Chr4:18536678-18538429 REVERSE LENGTH=316 | 201606	AT4G39970	plastid	1	21104000	10123000	13097000	0	0	0	0	1			24.0325
AT5G55280.1	AT5G55280.1 | homolog of bacterial cytokinesis Z-ring protein FTSZ 1-1 | Chr5:22420740-22422527 REVERSE LENGTH=433 | 201606	AT5G55280	plastid	1	5001800	2860300	3540800	0	0	0	0	1			22.1454								1
AT5G64050.1	AT5G64050.1 | glutamate tRNA synthetase | Chr5:25630196-25633099 REVERSE LENGTH=570 | 201606	AT5G64050	plastid	1	6484800	4773100	3704100	0	0	0	0	1			22.2104
ATCG00580.2	ATCG00580.2 | Symbols: | edited PSBE	ATCG00580	plastid	1	10646000	5413800	7231500	0	0	0	0	1			23.1756
AT2G42220.1	AT2G42220.1 | Rhodanese/Cell cycle control phosphatase superfamily protein | Chr2:17592105-17593305 FORWARD LENGTH=234 | 201606	AT2G42220	plastid	1	4843000	3138900	5629400	0	0	0	2787300	1							21.9664
AT4G14210.3;AT4G14210.2;AT4G14210.1	AT4G14210.3 | phytoene desaturase 3 | Chr4:8190426-8194769 REVERSE LENGTH=566 | 201606;AT4G14210.2 | phytoene desaturase 3 | Chr4:8190426-8194769 REVERSE LENGTH=566 | 201606;AT4G14210.1 | phytoene desaturase 3 | Chr4:8190426-8194769 REVERSE LENGTH=566 | 20	AT4G14210	plastid	1	4035000	3111300	3564900	0	0	0	3180900	1							22.157
AT5G40950.1	AT5G40950.1 | ribosomal protein large subunit 27 | Chr5:16410866-16411845 FORWARD LENGTH=198 | 201606	AT5G40950	plastid	1	9036400	7042000	7826700	0	0	3597200	0	1						22.8045
ATCG01310.1;ATCG00830.1	ATCG01310.1 | ribosomal protein L2 | ChrC:152806-154312 FORWARD LENGTH=274 | 201606;ATCG00830.1 | ribosomal protein L2 | ChrC:84337-85843 REVERSE LENGTH=274 | 201606	ATCG01310	plastid	1	2994600	5934400	4883500	0	0	0	1639900	1							21.2012
AT1G15390.1	AT1G15390.1 | peptide deformylase 1A | Chr1:5294653-5295625 FORWARD LENGTH=269 | 201606	AT1G15390	plastid/mitochondrion	1	7690300	3361700	3986900	0	0	0	0	1			22.3166
AT1G26630.2;AT1G26630.1;AT1G69410.1;AT1G13950.1	AT1G26630.2 | Eukaryotic translation initiation factor 5A-1 (eIF-5A 1) protein | Chr1:9205968-9207013 FORWARD LENGTH=138 | 201606;AT1G26630.1 | Eukaryotic translation initiation factor 5A-1 (eIF-5A 1) protein | Chr1:9205968-9207098 FORWARD LENGTH=159 | 201	AT1G26630	cytosol	3	54507000	7387500	37697000	0	0	0	0	1	25.5528		25.7044
AT1G49760.2;AT1G49760.1	AT1G49760.2 | poly(A) binding protein 8 | Chr1:18416740-18419753 FORWARD LENGTH=671 | 201606;AT1G49760.1 | poly(A) binding protein 8 | Chr1:18416740-18419753 FORWARD LENGTH=671 | 201606	AT1G49760	cytosol	2	15884000	10916000	14663000	0	0	0	0	1			24.1954
AT1G54270.1;AT1G54270.2;AT1G72730.1;AT3G19760.1	AT1G54270.1 | eif4a-2 | Chr1:20260495-20262018 FORWARD LENGTH=412 | 201606;AT1G54270.2 | eif4a-2 | Chr1:20260495-20262018 FORWARD LENGTH=407 | 201606;AT1G72730.1 | DEA(D/H)-box RNA helicase family protein | Chr1:27378040-27379593 REVERSE LENGTH=414 | 20160	AT1G54270	cytosol	1	4181100	4331700	4752400	0	0	0	0	1			22.57
AT2G16600.2;AT2G16600.1	AT2G16600.2 | rotamase CYP 3 | Chr2:7200862-7201383 FORWARD LENGTH=151 | 201606;AT2G16600.1 | rotamase CYP 3 | Chr2:7200862-7201383 FORWARD LENGTH=173 | 201606	AT2G16600	cytosol	3	126280000	99764000	103320000	0	0	0	0	1	26.8674	27.0792	27.0904
AT2G18110.1	AT2G18110.1 | Translation elongation factor EF1B/ribosomal protein S6 family protein | Chr2:7872636-7873713 FORWARD LENGTH=231 | 201606	AT2G18110	cytosol	1	6218300	6995600	7433500	0	0	0	0	1			23.2153								1
AT3G16420.3;AT3G16420.2;AT3G16420.1;AT3G16430.2;AT3G16430.1	AT3G16420.3 | PYK10-binding protein 1 | Chr3:5579560-5580674 FORWARD LENGTH=298 | 201606;AT3G16420.2 | PYK10-binding protein 1 | Chr3:5579560-5580674 FORWARD LENGTH=298 | 201606;AT3G16420.1 | PYK10-binding protein 1 | Chr3:5579560-5580674 FORWARD LENGTH=29	AT3G16420	cytosol	6	106890000	78922000	96019000	3835400	19668000	10182000	3752500		26.2987	26.8813	26.7633	25.5291	24.7556	24.4956		0.0085782	1.72104	1
AT3G44310.3;AT3G44310.1	AT3G44310.3 | nitrilase 1 | Chr3:15986901-15988841 FORWARD LENGTH=346 | 201606;AT3G44310.1 | nitrilase 1 | Chr3:15986901-15988841 FORWARD LENGTH=346 | 201606	AT3G44310	cytosol	1	4038200	3051000	2769300	0	0	0	0	1			21.7909
AT4G23680.1;AT4G23670.1;AT4G14060.1;AT2G01520.1	AT4G23680.1 | Polyketide cyclase/dehydrase and lipid transport superfamily protein | Chr4:12336416-12337417 REVERSE LENGTH=151 | 201606;AT4G23670.1 | Polyketide cyclase/dehydrase and lipid transport superfamily protein | Chr4:12332846-12333656 REVERSE LENG	AT4G23680	cytosol	2	22569000	17039000	31325000	0	0	0	0	1	24.4303		25.2893
AT4G34870.1	AT4G34870.1 | rotamase cyclophilin 5 | Chr4:16614451-16614969 FORWARD LENGTH=172 | 201606	AT4G34870	cytosol	3	25147000	23030000	14880000	0	0	0	0	1		25.0013
AT5G19510.1	AT5G19510.1 | Translation elongation factor EF1B/ribosomal protein S6 family protein | Chr5:6581854-6583137 REVERSE LENGTH=224 | 201606	AT5G19510	cytosol	4	116810000	67322000	79984000	0	0	0	0	1	26.4503	26.5776	26.9308
AT1G02920.1;AT1G02930.2;AT1G02930.1;AT4G02520.1;AT2G02930.1	AT1G02920.1 | glutathione S-transferase 7 | Chr1:658886-659705 REVERSE LENGTH=209 | 201606;AT1G02930.2 | glutathione S-transferase 6 | Chr1:661363-662191 REVERSE LENGTH=208 | 201606;AT1G02930.1 | glutathione S-transferase 6 | Chr1:661363-662191 REVERSE LEN	AT1G02920	cytosol	3	47664000	29312000	41812000	1002700	0	0	0	1	25.6738	25.5776	25.3096
AT1G09640.1;AT1G09640.2	AT1G09640.1 | Translation elongation factor EF1B%2C gamma chain | Chr1:3120162-3122152 FORWARD LENGTH=414 | 201606;AT1G09640.2 | Translation elongation factor EF1B%2C gamma chain | Chr1:3120162-3122152 FORWARD LENGTH=265 | 201606	AT1G09640	cytosol	6	70205000	75123000	55050000	0	0	0	1357900	1	26.0352	26.7998	25.9822
AT3G14790.1;AT3G14790.2;AT1G53500.1;AT1G78570.1	AT3G14790.1 | rhamnose biosynthesis 3 | Chr3:4964791-4966875 FORWARD LENGTH=664 | 201606;AT3G14790.2 | rhamnose biosynthesis 3 | Chr3:4964782-4966875 FORWARD LENGTH=667 | 201606;AT1G53500.1 | NAD-dependent epimerase/dehydratase family protein | Chr1:199671	AT3G14790	cytosol	2	26666000	10971000	19422000	0	0	0	3442300	1	24.6844	24.1137	24.4549
AT3G52590.1;AT2G36170.1;AT4G05320.7;AT4G05050.4;AT2G35635.1;AT1G31340.1;AT1G23410.1;AT3G62250.1;AT2G47110.2;AT2G47110.1;AT4G05050.3;AT4G05050.2;AT4G05050.1;AT4G02890.2;AT4G02890.1;AT1G55060.1;AT4G05320.8;AT4G05320.5;AT4G02890.4;AT4G02890.3;AT5G20620.2;AT5G03240.3;AT5G03240.2;AT5G03240.1;AT1G65350.1;AT5G37640.1;AT4G05320.6;AT4G05320.3;AT4G05320.1;AT5G20620.1;AT4G05320.4;AT4G05320.2;AT3G09790.2;AT3…	AT3G52590.1 | ubiquitin extension protein 1 | Chr3:19505668-19506681 FORWARD LENGTH=128 | 201606;AT2G36170.1 | 60S ribosomal protein L40-1 | Chr2:15172153-15173046 FORWARD LENGTH=128 | 201606;AT4G05320.7 | polyubiquitin 10 | Chr4:2718559-2719932 FORWARD LE	AT3G52590	cytosol	3	37146000	22499000	43552000	0	0	7253500	0	1	25.0508	25.3582	25.5536
AT4G28440.1	AT4G28440.1 | Nucleic acid-binding%2C OB-fold-like protein | Chr4:14060054-14060970 FORWARD LENGTH=153 | 201606	AT4G28440	cytosol	1	13566000	13908000	11987000	0	0	0	13867000	1							24.2812
AT4G31500.1	AT4G31500.1 | cytochrome P450%2C family 83%2C subfamily B%2C polypeptide 1 | Chr4:15273677-15275271 REVERSE LENGTH=499 | 201606	AT4G31500	ER	2	13588000	9085500	11219000	0	0	0	11645000	1							24.0293
AT5G19690.2;AT5G19690.1	AT5G19690.2 | staurosporin and temperature sensitive 3-like A | Chr5:6653010-6658214 FORWARD LENGTH=738 | 201606;AT5G19690.1 | staurosporin and temperature sensitive 3-like A | Chr5:6652649-6658214 FORWARD LENGTH=779 | 201606	AT5G19690	ER	1	4296900	4036000	3000200	0	0	0	4107100	1							22.5257
AT1G05010.1	AT1G05010.1 | ethylene-forming enzyme | Chr1:1431419-1432695 REVERSE LENGTH=323 | 201606	AT1G05010	golgi	3	37590000	8756100	1269500	0	0	0	0	1	24.5958	24.5757
AT1G62380.1	AT1G62380.1 | ACC oxidase 2 | Chr1:23082340-23084068 FORWARD LENGTH=320 | 201606	AT1G62380	golgi	2	31102000	24291000	21782000	0	0	0	0	1	24.7886	25.1719	24.7534
AT1G24020.2;AT1G24020.1	AT1G24020.2 | MLP-like protein 423 | Chr1:8500653-8501458 REVERSE LENGTH=155 | 201606;AT1G24020.1 | MLP-like protein 423 | Chr1:8500653-8501458 REVERSE LENGTH=155 | 201606	AT1G24020	golgi	3	14788000	10605000	33742000	0	3250100	0	0	1		23.8825
AT5G20040.2;AT5G20040.1;AT5G20040.3	AT5G20040.2 | isopentenyltransferase 9 | Chr5:6767939-6770980 REVERSE LENGTH=459 | 201606;AT5G20040.1 | isopentenyltransferase 9 | Chr5:6767939-6770980 REVERSE LENGTH=463 | 201606;AT5G20040.3 | isopentenyltransferase 9 | Chr5:6767939-6770980 REVERSE LENGTH	AT5G20040	mitochondrion	2	14428000	9262600	7412300	0	0	0	0	1			23.2112
AT5G40810.2;AT5G40810.1	AT5G40810.2 | Cytochrome C1 family | Chr5:16340670-16342327 FORWARD LENGTH=260 | 201606;AT5G40810.1 | Cytochrome C1 family | Chr5:16340200-16342327 FORWARD LENGTH=307 | 201606	AT5G40810	mitochondrion	1	13346000	12979000	9432200	0	0	0	0	1			23.5589
AT5G47890.1	AT5G47890.1 | NADH-ubiquinone oxidoreductase B8 subunit | Chr5:19388806-19390409 FORWARD LENGTH=97 | 201606	AT5G47890	mitochondrion	1	4406300	3387200	4856700	0	0	0	0	1			22.6013
AT1G51650.1	AT1G51650.1 | ATP synthase epsilon chain | Chr1:19152680-19153641 FORWARD LENGTH=70 | 201606	AT1G51650	mitochondrion	1	13332000	3334900	9486600	0	0	8278300	0	1						24.0069
AT4G32470.2;AT4G32470.1	AT4G32470.2 | Cytochrome bd ubiquinol oxidase%2C 14kDa subunit | Chr4:15669705-15671095 REVERSE LENGTH=101 | 201606;AT4G32470.1 | Cytochrome bd ubiquinol oxidase%2C 14kDa subunit | Chr4:15669641-15671095 REVERSE LENGTH=122 | 201606	AT4G32470	mitochondrion	1	4725500	2181300	5114600	0	3449300	0	0	1					22.4862
AT1G01320.2;AT1G01320.3;AT1G01320.1;AT1G15290.2;AT1G15290.1;AT4G28080.1	AT1G01320.2 | Tetratricopeptide repeat (TPR)-like superfamily protein | Chr1:121582-130099 REVERSE LENGTH=1787 | 201606;AT1G01320.3 | Tetratricopeptide repeat (TPR)-like superfamily protein | Chr1:121582-130099 REVERSE LENGTH=1789 | 201606;AT1G01320.1 | Te	AT1G01320	nucleus	1	12097000	6353000	6933900	0	0	0	0	1			23.115
AT1G27090.1	AT1G27090.1 | glycine-rich protein | Chr1:9404041-9406098 REVERSE LENGTH=420 | 201606	AT1G27090	nucleus	1	6320700	3081200	1209200	0	0	0	0	1			20.5954
AT5G07350.1;AT5G07350.2	AT5G07350.1 | TUDOR-SN protein 1 | Chr5:2320344-2324892 REVERSE LENGTH=991 | 201606;AT5G07350.2 | TUDOR-SN protein 1 | Chr5:2320021-2324892 REVERSE LENGTH=1007 | 201606	AT5G07350	nucleus	3	86322000	64106000	70593000	0	7434000	14774000	30042000		25.822	26.7353	26.1472		25.2296	24.9107	25.3567	0.0230993	1.06917	1
AT1G78370.1	AT1G78370.1 | glutathione S-transferase TAU 20 | Chr1:29484428-29485204 REVERSE LENGTH=217 | 201606	AT1G78370	peroxisome	2	14763000	10014000	7314200	0	0	0	0	1		23.7999
AT5G42080.2;AT5G42080.3;AT5G42080.4;AT5G42080.1	AT5G42080.2 | dynamin-like protein | Chr5:16821564-16824536 REVERSE LENGTH=429 | 201606;AT5G42080.3 | dynamin-like protein | Chr5:16820661-16824536 REVERSE LENGTH=604 | 201606;AT5G42080.4 | dynamin-like protein | Chr5:16820661-16824536 REVERSE LENGTH=610 |	AT5G42080	plasma membrane	2	6259500	11001000	8298800	0	0	0	1617300	1		23.9354
AT1G54010.1	AT1G54010.1 | GDSL-like Lipase/Acylhydrolase superfamily protein | Chr1:20158854-20160747 REVERSE LENGTH=386 | 201606	AT1G54010	vacuole	3	24443000	20603000	32040000	0	0	0	2262200	1	24.7332	24.9434	25.1139

## Sheet: Table S4
Table S4. List of proteins identified in the GAPCP1 isolates. Given are: Protein identifier (A, C), FASTA header (B), consensus subcellular localisation retrieved from SUBA (Hooper et al., 2017) (D), number of unique peptides used for protein identification (E), raw intensities used for qualitative data analysis (F-M), Log2 normalized LFQ (label free quantification) intensities used for quantitat…
Protein IDs	Fasta headers	TAIR	SUBA consensus localisation	Unique peptides	35S:GFP (raw intensity)	35S:GFP (raw intensity)	35S:GFP (raw intensity)	35S:GFP (raw intensity)	GAPCP1:GFP (raw intensity)	GAPCP1:GFP (raw intensity)	GAPCP1:GFP (raw intensity)	GAPCP1:GFP (raw intensity)	Absence/Presence (0 vr. 3 or 4)	35S:GFP (Log2 LFQ Intensity)	35S:GFP (Log2 LFQ Intensity)	35S:GFP (Log2 LFQ Intensity)	35S:GFP (Log2 LFQ Intensity)	GAPCP1:GFP (Log2 LFQ Intensity)	GAPCP1:GFP (Log2 LFQ Intensity)	GAPCP1:GFP (Log2 LFQ Intensity)	GAPCP1:GFP (Log2 LFQ Intensity)	TTEST GAPCP1:GFP vr. 35S:GFP	LOG2 FC GAPCP1:GFP vr. 35S:GFP	Candidates FC>2 TTEST<0.05
AT5G53460.3;AT5G53460.2;AT5G53460.1	AT5G53460.3 | NADH-dependent glutamate synthase 1 | Chr5:21700518-21709629 FORWARD LENGTH=2208 | 201606;AT5G53460.2 | NADH-dependent glutamate synthase 1 | Chr5:21700518-21709629 FORWARD LENGTH=2208 | 201606;AT5G53460.1 | NADH-dependent glutamate synthase	AT5G53460	plastid	38	25814000	163190000	105780000	71916000	696600000	983110000	662610000	792260000		24.3303	26.5045	25.5806	25.5891	28.379	28.7887	28.406	28.3754	0.000618375	2.98614	1
AT3G46740.1	AT3G46740.1 | translocon at the outer envelope membrane of chloroplasts 75-III | Chr3:17216104-17219296 REVERSE LENGTH=818 | 201606	AT3G46740	plastid	21	80565000	122570000	19374000	218910000	660450000	919830000	701990000	605900000		26.5816	26.4437		27.3921	28.2441	28.4834	28.2515	28.1734	0.00232048	1.48227	1
AT1G79530.1	AT1G79530.1 | glyceraldehyde-3-phosphate dehydrogenase of plastid 1 | Chr1:29916232-29919088 REVERSE LENGTH=422 | 201606	AT1G79530	plastid	17	0	56143000	134620000	64982000	46593000000	51083000000	51422000000	48517000000			23.5397	25.5484	24.8259	34.2518	34.4589	34.394	34.2742	6.36154e-06	9.70675	1
AT5G13630.1;AT5G13630.2	AT5G13630.1 | magnesium-chelatase subunit chlH%2C chloroplast%2C putative / Mg-protoporphyrin IX chelatase%2C putative (CHLH) | Chr5:4387567-4392082 REVERSE LENGTH=1381 | 201606;AT5G13630.2 | magnesium-chelatase subunit chlH%2C chloroplast%2C putative / Mg	AT5G13630	plastid	17	24824000	53792000	30800000	28788000	235880000	226960000	265110000	222670000		25.2345	25.717	25.0927	25.2045	26.2625	26.4994	26.7722	26.4822	0.000466051	1.19187	1
AT4G09650.1	AT4G09650.1 | F-type H+-transporting ATPase subunit delta | Chr4:6100799-6101503 FORWARD LENGTH=234 | 201606	AT4G09650	plastid	14	289180000	497920000	280430000	562900000	2019100000	1607200000	1510400000	1670000000		28.2894	28.2208	28.279	28.6795	29.6805	29.3462	29.6813	29.2253	0.00039089	1.11617	1
ATCG00800.1	ATCG00800.1 | structural constituent of ribosome | ChrC:82826-83482 REVERSE LENGTH=218 | 201606	ATCG00800	plastid	13	177180000	179150000	226080000	129870000	2546400000	1994400000	2958100000	3386300000		28.0835	27.904	27.9774	27.5567	30.003	29.9505	30.1521	30.2844	3.50516e-06	2.21709	1
AT4G24830.1;AT4G24830.2	AT4G24830.1 | arginosuccinate synthase family | Chr4:12793085-12795857 REVERSE LENGTH=494 | 201606;AT4G24830.2 | arginosuccinate synthase family | Chr4:12793085-12795857 REVERSE LENGTH=450 | 201606	AT4G24830	plastid	11	51589000	68568000	99897000	84216000	374210000	192390000	366920000	626070000		26.0673	26.2891	26.2805	25.9162	27.1727	26.9	27.1983	27.7533	0.00140756	1.1178	1
AT5G19940.1;AT5G19940.2	AT5G19940.1 | Plastid-lipid associated protein PAP / fibrillin family protein | Chr5:6739693-6740661 FORWARD LENGTH=239 | 201606;AT5G19940.2 | Plastid-lipid associated protein PAP / fibrillin family protein | Chr5:6739693-6740747 FORWARD LENGTH=235 | 20160	AT5G19940	plastid	10	69764000	104800000	150350000	29574000	611830000	546370000	759100000	659920000		26.8631	26.8404	26.9275		27.947	27.8863	28.0303	28.199	3.73943e-05	1.13865	1
AT4G35250.1	AT4G35250.1 | NAD(P)-binding Rossmann-fold superfamily protein | Chr4:16771401-16773269 REVERSE LENGTH=395 | 201606	AT4G35250	plastid	9	47191000	71583000	0	91829000	405630000	642690000	541260000	592120000		26.2937	26.604		26.7932	27.6608	27.7117	27.5451	27.9176	0.000666696	1.14521	1
AT5G01600.1	AT5G01600.1 | ferretin 1 | Chr5:228149-229594 REVERSE LENGTH=255 | 201606	AT5G01600	plastid	7	0	0	0	0	466870000	401560000	601970000	356870000	1					27.408	27.891	27.7085	27.6486
AT2G01350.2;AT2G01350.4;AT2G01350.3;AT2G01350.1	AT2G01350.2 | quinolinate phoshoribosyltransferase | Chr2:165332-166842 REVERSE LENGTH=281 | 201606;AT2G01350.4 | quinolinate phoshoribosyltransferase | Chr2:165332-167058 REVERSE LENGTH=327 | 201606;AT2G01350.3 | quinolinate phoshoribosyltransferase | Chr	AT2G01350	plastid	6	0	0	0	0	51350000	57109000	80892000	100640000	1					24.8359	24.8803	25.1511	25.0903
AT2G46910.1	AT2G46910.1 | Plastid-lipid associated protein PAP / fibrillin family protein | Chr2:19272427-19273856 FORWARD LENGTH=284 | 201606	AT2G46910	plastid	6	0	0	0	0	110800000	97476000	134780000	113270000	1					25.6338	25.5763	25.5153	25.8974
AT4G15560.1;AT3G21500.3	AT4G15560.1 | Deoxyxylulose-5-phosphate synthase | Chr4:8884218-8887254 FORWARD LENGTH=717 | 201606	AT4G15560	plastid	6	0	0	0	0	152460000	109230000	96801000	103530000	1					25.452	25.8747	25.6714	25.6779
ATCG00780.1	ATCG00780.1 | ribosomal protein L14 | ChrC:80696-81064 REVERSE LENGTH=122 | 201606	ATCG00780	plastid	6	67224000	80813000	79573000	41449000	708070000	950500000	188940000	548080000		26.8305	26.6934	26.455	26.2452	28.0848	27.9491	27.3779	27.6017	0.00116143	1.19734	1
AT1G48520.3;AT1G48520.1;AT1G48520.2	AT1G48520.3 | GLU-ADT subunit B | Chr1:17940185-17942272 FORWARD LENGTH=488 | 201606;AT1G48520.1 | GLU-ADT subunit B | Chr1:17940185-17942540 FORWARD LENGTH=550 | 201606;AT1G48520.2 | GLU-ADT subunit B | Chr1:17940185-17942075 FORWARD LENGTH=475 | 201606	AT1G48520	plastid	5	0	0	0	0	14475000	48515000	0	28586000	1						24.4355
AT1G80030.4;AT1G80030.3;AT1G80030.2;AT1G80030.1	AT1G80030.4 | Molecular chaperone Hsp40/DnaJ family protein | Chr1:30105590-30108873 REVERSE LENGTH=486 | 201606;AT1G80030.3 | Molecular chaperone Hsp40/DnaJ family protein | Chr1:30105398-30108873 REVERSE LENGTH=500 | 201606;AT1G80030.2 | Molecular chaper	AT1G80030	plastid	5	0	0	0	0	0	87501000	115970000	57174000	1							25.171	25.3945
AT4G34620.1	AT4G34620.1 | small subunit ribosomal protein 16 | Chr4:16535084-16536092 REVERSE LENGTH=113 | 201606	AT4G34620	plastid	5	0	0	0	0	95294000	67954000	170030000	111930000	1					25.4606	25.5776	25.7454	25.7359
AT5G19370.1	AT5G19370.1 | rhodanese-like domain-containing protein / PPIC-type PPIASE domain-containing protein | Chr5:6524247-6526629 REVERSE LENGTH=299 | 201606	AT5G19370	plastid	5	0	0	0	0	18299000	82394000	18286000	61831000	1						25.1996
AT5G23890.2;AT5G23890.1	AT5G23890.2 | GPI-anchored adhesin-like protein | Chr5:8059677-8063005 FORWARD LENGTH=822 | 201606;AT5G23890.1 | GPI-anchored adhesin-like protein | Chr5:8058789-8063005 FORWARD LENGTH=946 | 201606	AT5G23890	plastid	5	0	0	0	0	18090000	32653000	79301000	83502000	1							25.2269
AT1G15710.1;AT5G34930.3;AT5G34930.1;AT5G34930.2	AT1G15710.1 | prephenate dehydrogenase family protein | Chr1:5404505-5405581 FORWARD LENGTH=358 | 201606	AT1G15710	plastid	4	0	0	0	0	15764000	53913000	20068000	101230000	1						24.4303		25.4521
AT1G15980.1	AT1G15980.1 | NDH-dependent cyclic electron flow 1 | Chr1:5489314-5491199 FORWARD LENGTH=461 | 201606	AT1G15980	plastid	4	0	0	0	0	1217800000	12025000	16809000	60062000	1					29.084
AT1G31860.1;AT1G31860.2;AT1G31860.3	AT1G31860.1 | histidine biosynthesis bifunctional protein (HISIE) | Chr1:11434250-11436530 REVERSE LENGTH=281 | 201606;AT1G31860.2 | histidine biosynthesis bifunctional protein (HISIE) | Chr1:11434250-11435101 REVERSE LENGTH=201 | 201606;AT1G31860.3 | hist	AT1G31860	plastid	4	0	0	0	0	67204000	51048000	98918000	103900000	1						25.0111	25.2868	25.3427
AT1G79560.3;AT1G79560.2;AT1G79560.1	AT1G79560.3 | FTSH protease 12 | Chr1:29926976-29931991 FORWARD LENGTH=963 | 201606;AT1G79560.2 | FTSH protease 12 | Chr1:29926976-29932167 FORWARD LENGTH=991 | 201606;AT1G79560.1 | FTSH protease 12 | Chr1:29926976-29932308 FORWARD LENGTH=1008 | 201606	AT1G79560	plastid	4	0	0	0	0	8945900	46249000	12380000	26952000	1						24.3665
AT2G32650.2;AT2G32650.1;AT2G32180.2;AT2G32180.1	AT2G32650.2 | RmlC-like cupins superfamily protein | Chr2:13851547-13851966 FORWARD LENGTH=139 | 201606;AT2G32650.1 | RmlC-like cupins superfamily protein | Chr2:13851547-13851966 FORWARD LENGTH=139 | 201606;AT2G32180.2 | plastid transcriptionally active 1	AT2G32650	plastid	4	0	0	0	0	101290000	190090000	98423000	213250000	1					25.8032	26.0206	25.7815	26.4532
AT2G43090.1;AT2G43090.2	AT2G43090.1 | Aconitase/3-isopropylmalate dehydratase protein | Chr2:17918957-17919712 FORWARD LENGTH=251 | 201606;AT2G43090.2 | Aconitase/3-isopropylmalate dehydratase protein | Chr2:17918957-17919712 FORWARD LENGTH=222 | 201606	AT2G43090	plastid	4	0	0	0	0	0	32190000	132920000	134930000	1								25.7824
AT3G02630.1;AT5G16240.1	AT3G02630.1 | Plant stearoyl-acyl-carrier-protein desaturase family protein | Chr3:562164-564524 FORWARD LENGTH=396 | 201606;AT5G16240.1 | Plant stearoyl-acyl-carrier-protein desaturase family protein | Chr5:5306981-5309639 FORWARD LENGTH=394 | 201606	AT3G02630	plastid	4	0	0	0	0	52542000	65533000	66403000	55235000	1					24.5203		24.9922
AT4G39460.3;AT4G39460.2;AT4G39460.1	AT4G39460.3 | S-adenosylmethionine carrier 1 | Chr4:18356093-18358596 REVERSE LENGTH=325 | 201606;AT4G39460.2 | S-adenosylmethionine carrier 1 | Chr4:18356093-18358596 REVERSE LENGTH=325 | 201606;AT4G39460.1 | S-adenosylmethionine carrier 1 | Chr4:18356093	AT4G39460	plastid	4	0	0	0	0	113170000	72748000	100920000	105940000	1					25.64	25.2077	25.6799	25.1565
AT5G13110.1;AT1G24280.1;AT5G35790.1	AT5G13110.1 | glucose-6-phosphate dehydrogenase 2 | Chr5:4158952-4161640 FORWARD LENGTH=596 | 201606;AT1G24280.1 | glucose-6-phosphate dehydrogenase 3 | Chr1:8609495-8612383 FORWARD LENGTH=599 | 201606;AT5G35790.1 | glucose-6-phosphate dehydrogenase 1 | Ch	AT5G13110	plastid	4	0	0	0	0	61297000	58221000	70059000	63340000	1								24.6914
AT5G55280.1	AT5G55280.1 | homolog of bacterial cytokinesis Z-ring protein FTSZ 1-1 | Chr5:22420740-22422527 REVERSE LENGTH=433 | 201606	AT5G55280	plastid	4	0	0	0	0	73699000	0	35548000	29239000	1					25.0375
AT5G63420.1	AT5G63420.1 | RNA-metabolising metallo-beta-lactamase family protein | Chr5:25400515-25405807 FORWARD LENGTH=911 | 201606	AT5G63420	plastid	4	0	0	0	0	120760000	18547000	99929000	0	1					25.75
ATCG00180.2;ATCG00180.1	ATCG00180.2 | Symbols: | edited RPOC1;ATCG00180.1 | DNA-directed RNA polymerase family protein | ChrC:20251-23084 REVERSE LENGTH=680 | 201606	ATCG00180	plastid	4	0	0	0	0	19343000	0	28329000	36943000	1							23.7419
AT1G02280.2;AT1G02280.1	AT1G02280.2 | translocon at the outer envelope membrane of chloroplasts 33 | Chr1:448665-450246 REVERSE LENGTH=297 | 201606;AT1G02280.1 | translocon at the outer envelope membrane of chloroplasts 33 | Chr1:448665-450246 REVERSE LENGTH=297 | 201606	AT1G02280	plastid	3	0	0	0	0	62558000	62500000	63640000	41345000	1					24.7995	24.8025
AT1G16300.1	AT1G16300.1 | glyceraldehyde-3-phosphate dehydrogenase of plastid 2 | Chr1:5574433-5577406 FORWARD LENGTH=420 | 201606	AT1G16300	plastid	3	0	0	0	0	61557000	30635000	65473000	48626000	1							24.9505
AT1G26340.1	AT1G26340.1 | cytochrome B5 isoform A | Chr1:9113992-9114755 FORWARD LENGTH=135 | 201606	AT1G26340	plastid	3	0	0	0	0	0	49942000	43139000	68849000	1						24.4664		24.8203
AT2G44530.2;AT2G44530.1;AT1G32380.2;AT2G35390.3;AT2G35390.4;AT2G35390.1;AT1G32380.1;AT2G35390.2	AT2G44530.2 | Phosphoribosyltransferase family protein | Chr2:18383732-18385974 FORWARD LENGTH=393 | 201606;AT2G44530.1 | Phosphoribosyltransferase family protein | Chr2:18383732-18385974 FORWARD LENGTH=394 | 201606	AT2G44530	plastid	3	0	0	0	0	55318000	0	35112000	23027000	1					24.6236
AT3G03710.1	AT3G03710.1 | polyribonucleotide nucleotidyltransferase | Chr3:919542-924906 FORWARD LENGTH=922 | 201606	AT3G03710	plastid	3	0	0	0	0	49682000	16503000	56394000	49539000	1					24.6481		24.3925	24.5176
AT3G21200.1	AT3G21200.1 | proton gradient regulation 7 | Chr3:7436091-7437845 FORWARD LENGTH=317 | 201606	AT3G21200	plastid	3	0	0	0	0	37287000	100870000	12962000	50637000	1						25.4916
AT3G48500.1;AT3G48500.2	AT3G48500.1 | Nucleic acid-binding%2C OB-fold-like protein | Chr3:17962209-17965408 FORWARD LENGTH=668 | 201606;AT3G48500.2 | Nucleic acid-binding%2C OB-fold-like protein | Chr3:17962209-17965408 FORWARD LENGTH=697 | 201606	AT3G48500	plastid	3	0	0	0	0	58963000	42653000	28585000	48587000	1					24.5905	24.2552	24.0885	24.2031
AT3G53900.1;AT3G53900.2	AT3G53900.1 | uracil phosphoribosyltransferase | Chr3:19956914-19958699 REVERSE LENGTH=231 | 201606;AT3G53900.2 | uracil phosphoribosyltransferase | Chr3:19956914-19959006 REVERSE LENGTH=296 | 201606	AT3G53900	plastid	3	0	0	0	0	12015000	43613000	42157000	18486000	1						24.5823	23.9454
AT4G13670.4;AT4G13670.2;AT4G13670.3;AT4G13670.1	AT4G13670.4 | plastid transcriptionally active 5 | Chr4:7948644-7949927 FORWARD LENGTH=278 | 201606;AT4G13670.2 | plastid transcriptionally active 5 | Chr4:7948644-7949927 FORWARD LENGTH=278 | 201606;AT4G13670.3 | plastid transcriptionally active 5 | Chr4:	AT4G13670	plastid	3	0	0	0	0	127370000	106910000	40011000	118620000	1					25.8896			25.5191
AT4G15110.1	AT4G15110.1 | cytochrome P450%2C family 97%2C subfamily B%2C polypeptide 3 | Chr4:8629922-8632993 REVERSE LENGTH=580 | 201606	AT4G15110	plastid	3	0	0	0	0	33459000	11551000	11890000	35797000	1					23.8983
AT5G07900.1	AT5G07900.1 | Mitochondrial transcription termination factor family protein | Chr5:2520188-2521405 FORWARD LENGTH=405 | 201606	AT5G07900	plastid	3	0	0	0	0	30891000	11662000	19533000	44300000	1								24.1755
AT5G13650.1;AT5G13650.2	AT5G13650.1 | elongation factor family protein | Chr5:4397821-4402364 FORWARD LENGTH=675 | 201606;AT5G13650.2 | elongation factor family protein | Chr5:4397821-4402364 FORWARD LENGTH=676 | 201606	AT5G13650	plastid	3	0	0	0	0	20793000	0	52915000	39822000	1							24.6433
AT5G14260.3;AT5G14260.2;AT5G14260.1;AT5G14260.4	AT5G14260.3 | Rubisco methyltransferase family protein | Chr5:4601139-4603873 FORWARD LENGTH=514 | 201606;AT5G14260.2 | Rubisco methyltransferase family protein | Chr5:4601139-4603873 FORWARD LENGTH=514 | 201606;AT5G14260.1 | Rubisco methyltransferase fami	AT5G14260	plastid	3	0	0	0	0	29185000	34339000	15523000	79304000	1								25.0156
AT5G63570.1;AT5G63570.2	AT5G63570.1 | glutamate-1-semialdehyde-2%2C1-aminomutase | Chr5:25451957-25453620 FORWARD LENGTH=474 | 201606;AT5G63570.2 | glutamate-1-semialdehyde-2%2C1-aminomutase | Chr5:25452299-25453620 FORWARD LENGTH=411 | 201606	AT5G63570	plastid	3	0	0	0	0	37287000	59837000	53302000	63720000	1							24.5949	24.7548
ATCG00670.2;ATCG00670.1	ATCG00670.2 | Symbols: | edited CLPP1;ATCG00670.1 | plastid-encoded CLP P | ChrC:69910-71882 REVERSE LENGTH=196 | 201606	ATCG00670	plastid	3	38845000	86751000	54428000	80368000	349550000	556070000	383780000	500880000		25.8027	26.5261	25.7191	26.1312	27.3461	27.638	27.4386	27.4802	0.000312119	1.43097	1
AT1G15500.1	AT1G15500.1 | TLC ATP/ADP transporter | Chr1:5326426-5328688 FORWARD LENGTH=618 | 201606	AT1G15500	plastid	2	0	0	0	0	13530000	16511000	0	57493000	1								24.5516
AT1G32550.1;AT1G32550.2	AT1G32550.1 | 2Fe-2S ferredoxin-like superfamily protein | Chr1:11771969-11774117 REVERSE LENGTH=181 | 201606;AT1G32550.2 | 2Fe-2S ferredoxin-like superfamily protein | Chr1:11771969-11774117 REVERSE LENGTH=194 | 201606	AT1G32550	plastid	2	0	0	0	0	53319000	0	11705000	59824000	1								24.609
AT1G65410.1	AT1G65410.1 | non-intrinsic ABC protein 11 | Chr1:24295362-24297332 FORWARD LENGTH=345 | 201606	AT1G65410	plastid	2	0	0	0	0	18733000	16676000	27460000	22668000	1							23.697
AT1G68590.2;AT1G68590.1	AT1G68590.2 | Ribosomal protein PSRP-3/Ycf65 | Chr1:25757593-25758169 REVERSE LENGTH=163 | 201606;AT1G68590.1 | Ribosomal protein PSRP-3/Ycf65 | Chr1:25757593-25758169 REVERSE LENGTH=166 | 201606	AT1G68590	plastid	2	0	0	0	0	89315000	13406000	42059000	48131000	1					25.3148
AT1G74960.3;AT1G74960.2;AT1G74960.1	AT1G74960.3 | fatty acid biosynthesis 1 | Chr1:28152564-28155948 REVERSE LENGTH=541 | 201606;AT1G74960.2 | fatty acid biosynthesis 1 | Chr1:28152564-28155948 REVERSE LENGTH=541 | 201606;AT1G74960.1 | fatty acid biosynthesis 1 | Chr1:28152564-28155948 REVER	AT1G74960	plastid	2	0	0	0	0	48520000	50733000	45683000	0	1					24.4519	24.4624	24.4525
AT1G79750.1	AT1G79750.1 | NADP-malic enzyme 4 | Chr1:30007655-30011179 REVERSE LENGTH=646 | 201606	AT1G79750	plastid	2	0	0	0	0	0	51727000	40661000	56739000	1								24.5326
AT2G40300.1	AT2G40300.1 | ferritin 4 | Chr2:16831501-16833214 REVERSE LENGTH=259 | 201606	AT2G40300	plastid	2	0	0	0	0	37062000	44612000	32255000	29823000	1								23.6047
AT2G43180.3;AT2G43180.1;AT2G43180.2;AT2G43180.4	AT2G43180.3 | Phosphoenolpyruvate carboxylase family protein | Chr2:17953719-17955774 REVERSE LENGTH=478 | 201606;AT2G43180.1 | Phosphoenolpyruvate carboxylase family protein | Chr2:17953719-17955774 REVERSE LENGTH=479 | 201606;AT2G43180.2 | Phosphoenolpyr	AT2G43180	plastid	2	0	0	0	0	56345000	31604000	32484000	25531000	1							23.9394
AT3G06730.1	AT3G06730.1 | Thioredoxin z | Chr3:2124276-2125845 FORWARD LENGTH=183 | 201606	AT3G06730	plastid	2	0	0	0	0	48239000	44809000	36306000	12540000	1							24.0998
AT3G14930.3;AT3G14930.2;AT3G14930.1	AT3G14930.3 | Uroporphyrinogen decarboxylase | Chr3:5021290-5022577 FORWARD LENGTH=341 | 201606;AT3G14930.2 | Uroporphyrinogen decarboxylase | Chr3:5020675-5022577 FORWARD LENGTH=418 | 201606;AT3G14930.1 | Uroporphyrinogen decarboxylase | Chr3:5020675-5022	AT3G14930	plastid	2	0	0	0	0	26445000	21869000	21869000	0	1					23.5588
AT3G17810.1	AT3G17810.1 | pyrimidine 1 | Chr3:6094279-6096289 FORWARD LENGTH=426 | 201606	AT3G17810	plastid	2	0	0	0	0	42581000	38518000	68311000	0	1							25.0117
AT3G25770.1;AT3G25760.1	AT3G25770.1 | allene oxide cyclase 2 | Chr3:9406975-9407839 FORWARD LENGTH=253 | 201606;AT3G25760.1 | allene oxide cyclase 1 | Chr3:9403972-9405105 FORWARD LENGTH=254 | 201606	AT3G25770	plastid	2	0	0	0	0	0	97628000	103050000	9477800	1							25.6048
AT3G32930.2;AT3G32930.1	AT3G32930.2 | 6%2C7-dimethyl-8-ribityllumazine synthase | Chr3:13489595-13490704 FORWARD LENGTH=249 | 201606;AT3G32930.1 | 6%2C7-dimethyl-8-ribityllumazine synthase | Chr3:13489595-13490704 FORWARD LENGTH=249 | 201606	AT3G32930	plastid	2	0	0	0	0	22001000	44709000	23510000	36468000	1						24.3177
AT3G56090.1	AT3G56090.1 | ferritin 3 | Chr3:20814350-20815984 REVERSE LENGTH=259 | 201606	AT3G56090	plastid	2	0	0	0	0	0	22918000	149320000	79873000	1							26.1399
AT3G57560.1	AT3G57560.1 | N-acetyl-l-glutamate kinase | Chr3:21311164-21312207 REVERSE LENGTH=347 | 201606	AT3G57560	plastid	2	0	0	0	0	35104000	34827000	95862000	39383000	1							25.5005
AT4G17040.1	AT4G17040.1 | CLP protease R subunit 4 | Chr4:9586740-9589297 REVERSE LENGTH=305 | 201606	AT4G17040	plastid	2	0	0	0	0	18825000	93557000	0	91367000	1						25.4107		25.1881
AT4G38460.1	AT4G38460.1 | geranylgeranyl reductase | Chr4:17994849-17995974 FORWARD LENGTH=326 | 201606	AT4G38460	plastid	2	0	0	0	0	58832000	37216000	26759000	0	1					24.7125
AT5G10920.1	AT5G10920.1 | L-Aspartase-like family protein | Chr5:3441805-3443892 FORWARD LENGTH=517 | 201606	AT5G10920	plastid	2	0	0	0	0	37626000	18534000	31529000	61536000	1								24.6497
AT5G33320.1	AT5G33320.1 | Glucose-6-phosphate/phosphate translocator-like protein | Chr5:12588950-12591408 FORWARD LENGTH=408 | 201606	AT5G33320	plastid	2	0	0	0	0	175990000	102360000	199700000	0	1					26.2875		26.5642
AT1G12410.1	AT1G12410.1 | CLP protease proteolytic subunit 2 | Chr1:4223099-4224954 FORWARD LENGTH=279 | 201606	AT1G12410	plastid	1	0	0	0	0	11969000	11291000	12926000	0	1							22.6099
AT1G14030.1	AT1G14030.1 | Rubisco methyltransferase family protein | Chr1:4805493-4807440 REVERSE LENGTH=482 | 201606	AT1G14030	plastid	1	0	0	0	0	11431000	12449000	14894000	16812000	1								22.7777
AT1G19740.1	AT1G19740.1 | ATP-dependent protease La (LON) domain protein | Chr1:6824396-6825232 FORWARD LENGTH=278 | 201606	AT1G19740	plastid	1	0	0	0	0	45197000	39679000	33968000	36296000	1								23.888
AT1G19920.1	AT1G19920.1 | Pseudouridine synthase/archaeosine transglycosylase-like family protein | Chr1:6914835-6916657 REVERSE LENGTH=476 | 201606	AT1G19920	plastid	1	0	0	0	0	19250000	19906000	0	18699000	1								22.9312
AT1G44920.1	AT1G44920.1 | transmembrane protein | Chr1:16983229-16984408 REVERSE LENGTH=258 | 201606	AT1G44920	plastid	1	0	0	0	0	20594000	18324000	20569000	25463000	1								23.3766
AT1G67280.2;AT1G67280.1	AT1G67280.2 | Glyoxalase/Bleomycin resistance protein/Dioxygenase superfamily protein | Chr1:25188563-25190134 REVERSE LENGTH=262 | 201606;AT1G67280.1 | Glyoxalase/Bleomycin resistance protein/Dioxygenase superfamily protein | Chr1:25188563-25190547 REVERS	AT1G67280	plastid	1	0	0	0	0	25728000	24746000	21358000	23632000	1								23.269
AT2G22480.1	AT2G22480.1 | phosphofructokinase 5 | Chr2:9545670-9548414 FORWARD LENGTH=537 | 201606	AT2G22480	plastid	1	0	0	0	0	38974000	0	27336000	29275000	1								23.5778
AT2G25870.1	AT2G25870.1 | haloacid dehalogenase-like hydrolase family protein | Chr2:11031159-11034302 FORWARD LENGTH=584 | 201606	AT2G25870	plastid	1	0	0	0	0	0	25154000	31647000	29176000	1								23.573
AT2G37860.2;AT2G37860.1;AT2G37860.4;AT2G37860.3;AT5G22790.1	AT2G37860.2 | reticulata-like protein%2C putative (DUF3411) | Chr2:15856952-15858351 FORWARD LENGTH=347 | 201606;AT2G37860.1 | reticulata-like protein%2C putative (DUF3411) | Chr2:15856952-15858351 FORWARD LENGTH=347 | 201606;AT2G37860.4 | reticulata-like	AT2G37860	plastid	1	0	0	0	0	0	25729000	100230000	113290000	1								25.5302
AT2G44870.1	AT2G44870.1 | replicase polyprotein 1ab protein | Chr2:18503250-18504422 FORWARD LENGTH=248 | 201606	AT2G44870	plastid	1	0	0	0	0	21315000	0	23397000	21870000	1								23.1572
AT3G12930.1	AT3G12930.1 | Lojap-related protein | Chr3:4128465-4129616 FORWARD LENGTH=238 | 201606	AT3G12930	plastid	1	0	0	0	0	27170000	0	27545000	34837000	1								23.8289
AT3G16140.1	AT3G16140.1 | photosystem I subunit H-1 | Chr3:5468670-5469415 REVERSE LENGTH=145 | 201606	AT3G16140	plastid	1	0	0	0	0	16662000	16508000	21819000	0	1							23.3652
AT3G20230.1	AT3G20230.1 | Ribosomal L18p/L5e family protein | Chr3:7055639-7056679 REVERSE LENGTH=187 | 201606	AT3G20230	plastid	1	0	0	0	0	11942000	23749000	15626000	14919000	1								22.6054
AT3G54640.1	AT3G54640.1 | tryptophan synthase alpha chain | Chr3:20223331-20225303 REVERSE LENGTH=312 | 201606	AT3G54640	plastid	1	0	0	0	0	0	26298000	25873000	25206000	1								23.362
AT3G57280.1	AT3G57280.1 | Transmembrane proteins 14C | Chr3:21193960-21195547 FORWARD LENGTH=226 | 201606	AT3G57280	plastid	1	0	0	0	0	10632000	10030000	13981000	29061000	1								23.5673
AT4G22930.2;AT4G22930.1	AT4G22930.2 | pyrimidin 4 | Chr4:12019315-12021200 FORWARD LENGTH=377 | 201606;AT4G22930.1 | pyrimidin 4 | Chr4:12019315-12021200 FORWARD LENGTH=377 | 201606	AT4G22930	plastid	1	0	0	0	0	20704000	14817000	21328000	21419000	1								23.1271
AT4G36810.1	AT4G36810.1 | geranylgeranyl pyrophosphate synthase 1 | Chr4:17343513-17344628 FORWARD LENGTH=371 | 201606	AT4G36810	plastid	1	0	0	0	0	13412000	9958700	9648800	8796300	1					22.5794
AT5G14060.3;AT5G14060.2;AT5G14060.1;AT3G02020.1	AT5G14060.3 | Aspartate kinase family protein | Chr5:4536143-4538480 FORWARD LENGTH=460 | 201606;AT5G14060.2 | Aspartate kinase family protein | Chr5:4536143-4538993 FORWARD LENGTH=544 | 201606;AT5G14060.1 | Aspartate kinase family protein | Chr5:4536143-4	AT5G14060	plastid	1	0	0	0	0	16448000	20431000	18730000	19762000	1								23.0109
AT5G51110.2;AT5G51110.1	AT5G51110.2 | Transcriptional coactivator/pterin dehydratase | Chr5:20778316-20779380 REVERSE LENGTH=193 | 201606;AT5G51110.1 | Transcriptional coactivator/pterin dehydratase | Chr5:20778316-20779380 REVERSE LENGTH=220 | 201606	AT5G51110	plastid	1	0	0	0	0	38794000	43109000	0	42714000	1								24.123
ATCG00420.1	ATCG00420.1 | NADH dehydrogenase subunit J | ChrC:48677-49153 REVERSE LENGTH=158 | 201606	ATCG00420	plastid	1	0	0	0	0	0	15848000	12576000	19588000	1								22.9982
ATCG00560.1	ATCG00560.1 | photosystem II reaction center protein L | ChrC:63804-63920 REVERSE LENGTH=38 | 201606	ATCG00560	plastid	1	0	0	0	0	23996000	15341000	21623000	30072000	1								23.6166
AT5G44120.3;AT5G44120.2;AT5G44120.1	AT5G44120.3 | RmlC-like cupins superfamily protein | Chr5:17756460-17758246 REVERSE LENGTH=472 | 201606;AT5G44120.2 | RmlC-like cupins superfamily protein | Chr5:17756460-17757811 REVERSE LENGTH=368 | 201606;AT5G44120.1 | RmlC-like cupins superfamily prote	AT5G44120	vacuole	15	223780000	401490000	477390000	206130000	4286800000	5951500000	1805700000	1876900000		28.9866	29.1669	29.358	28.3251	30.9682	30.1266	29.8976	29.8904	0.00994516	1.26158	1
AT4G27160.1;AT4G27150.1	AT4G27160.1 | seed storage albumin 3 | Chr4:13611836-13612330 FORWARD LENGTH=164 | 201606;AT4G27150.1 | seed storage albumin 2 | Chr4:13609396-13609908 FORWARD LENGTH=170 | 201606	AT4G27160	vacuole	2	99795000	138840000	280160000	132210000	3074000000	1100000000	1729200000	1233900000		27.5571	26.8065	27.6714	26.8193	30.2353	29.0224	29.6325	29.0475	0.000850829	2.27086	1
AT5G14120.1;AT3G01930.3;AT3G01930.1;AT5G50630.1;AT5G50520.1;AT3G01930.2	AT5G14120.1 | Major facilitator superfamily protein | Chr5:4556308-4558447 FORWARD LENGTH=579 | 201606;AT3G01930.3 | Major facilitator superfamily protein | Chr3:319806-321488 REVERSE LENGTH=436 | 201606;AT3G01930.1 | Major facilitator superfamily protein	AT5G14120	vacuole	2	0	0	0	0	0	35185000	17070000	57312000	1								24.547
AT5G20650.1	AT5G20650.1 | copper transporter 5 | Chr5:6985481-6985921 REVERSE LENGTH=146 | 201606	AT5G20650	vacuole	2	0	0	0	0	101260000	14320000	80053000	104990000	1								25.4205
AT5G60160.1	AT5G60160.1 | Zn-dependent exopeptidases superfamily protein | Chr5:24223887-24226783 REVERSE LENGTH=477 | 201606	AT5G60160	vacuole	2	0	0	0	0	20619000	27701000	0	16329000	1						23.627
AT3G55870.2;AT3G55870.1;AT2G29690.2;AT3G55870.3;AT5G05730.1;AT2G29690.1;AT5G05730.2	AT3G55870.2 | ADC synthase superfamily protein | Chr3:20730918-20733347 FORWARD LENGTH=480 | 201606;AT3G55870.1 | ADC synthase superfamily protein | Chr3:20731326-20733765 FORWARD LENGTH=492 | 201606;AT2G29690.2 | anthranilate synthase 2 | Chr2:12693899-12	AT3G55870	vacuole	1	0	0	0	0	19383000	18534000	18542000	0	1							23.1304
AT3G08590.2;AT3G08590.1	AT3G08590.2 | Phosphoglycerate mutase%2C 2%2C3-bisphosphoglycerate-independent | Chr3:2608683-2611237 REVERSE LENGTH=560 | 201606;AT3G08590.1 | Phosphoglycerate mutase%2C 2%2C3-bisphosphoglycerate-independent | Chr3:2608683-2611237 REVERSE LENGTH=560 | 201	AT3G08590	cytosol	9	51165000	128270000	53542000	62088000	510340000	504400000	493120000	323440000		25.5864	26.8162	25.8826	26.2158	27.3304	27.7526	27.6529	27.4015	0.00246937	1.40911	1
AT4G01850.2;AT4G01850.1	AT4G01850.2 | S-adenosylmethionine synthetase 2 | Chr4:796298-797479 REVERSE LENGTH=393 | 201606;AT4G01850.1 | S-adenosylmethionine synthetase 2 | Chr4:796298-797479 REVERSE LENGTH=393 | 201606	AT4G01850	cytosol	6	55730000	91085000	21391000	237790000	936200000	1048400000	1104500000	665050000		26.3314	26.7542		27.7823	28.591	28.8531	28.6036	28.3259	0.00784056	1.63743	1
AT1G22920.1;AT1G22920.2;AT1G71230.1	AT1G22920.1 | COP9 signalosome 5A | Chr1:8109882-8111895 REVERSE LENGTH=357 | 201606;AT1G22920.2 | COP9 signalosome 5A | Chr1:8109998-8111895 REVERSE LENGTH=351 | 201606;AT1G71230.1 | COP9-signalosome 5B | Chr1:26852560-26854255 FORWARD LENGTH=358 | 201606	AT1G22920	cytosol	4	0	0	0	0	21439000	0	14747000	16062000	1								22.7118
AT3G19710.1	AT3G19710.1 | branched-chain aminotransferase4 | Chr3:6847202-6849429 REVERSE LENGTH=354 | 201606	AT3G19710	cytosol	4	0	0	0	0	38612000	101770000	60038000	18078000	1					24.8762	25.1113	24.7558
AT3G13460.2;AT3G13460.4;AT3G13460.1;AT5G61020.2;AT5G61020.1;AT3G13460.3	AT3G13460.2 | evolutionarily conserved C-terminal region 2 | Chr3:4385274-4388220 REVERSE LENGTH=664 | 201606;AT3G13460.4 | evolutionarily conserved C-terminal region 2 | Chr3:4385274-4388220 REVERSE LENGTH=666 | 201606;AT3G13460.1 | evolutionarily conserv	AT3G13460	cytosol	3	0	0	0	0	94783000	89879000	67251000	29590000	1					24.9483	24.9438	25.7125
AT3G60190.1	AT3G60190.1 | DYNAMIN-like 1E | Chr3:22244367-22247651 REVERSE LENGTH=624 | 201606	AT3G60190	cytosol	3	0	0	0	0	15126000	16200000	39509000	16466000	1					22.7529
AT1G08830.2;AT1G08830.1;AT5G18100.2;AT5G18100.1	AT1G08830.2 | copper/zinc superoxide dismutase 1 | Chr1:2827700-2829053 FORWARD LENGTH=152 | 201606;AT1G08830.1 | copper/zinc superoxide dismutase 1 | Chr1:2827700-2829053 FORWARD LENGTH=152 | 201606;AT5G18100.2 | copper/zinc superoxide dismutase 3 | Chr5:	AT1G08830	cytosol	2	0	0	0	0	0	42819000	67575000	92191000	1								25.2329
AT1G12470.1	AT1G12470.1 | zinc ion binding protein | Chr1:4251359-4257201 FORWARD LENGTH=988 | 201606	AT1G12470	cytosol	2	0	0	0	0	10096000	15766000	12496000	22405000	1								23.192
AT1G36160.2;AT1G36160.1;AT1G36180.2;AT1G36180.3	AT1G36160.2 | acetyl-CoA carboxylase 1 | Chr1:13534196-13543773 FORWARD LENGTH=2254 | 201606;AT1G36160.1 | acetyl-CoA carboxylase 1 | Chr1:13534196-13543773 FORWARD LENGTH=2254 | 201606	AT1G36160	cytosol	2	0	0	0	0	0	11960000	9953900	10374000	1								22.0812
AT1G73600.1;AT1G73600.2	AT1G73600.1 | S-adenosyl-L-methionine-dependent methyltransferases superfamily protein | Chr1:27670825-27673400 FORWARD LENGTH=490 | 201606;AT1G73600.2 | S-adenosyl-L-methionine-dependent methyltransferases superfamily protein | Chr1:27669224-27673400 FORW	AT1G73600	cytosol	2	0	0	0	0	34554000	20209000	11246000	19344000	1					23.9448
AT2G18110.1	AT2G18110.1 | Translation elongation factor EF1B/ribosomal protein S6 family protein | Chr2:7872636-7873713 FORWARD LENGTH=231 | 201606	AT2G18110	cytosol	2	0	0	0	0	27069000	34884000	36164000	78657000	1								25.0038
AT2G40840.1	AT2G40840.1 | disproportionating enzyme 2 | Chr2:17045368-17050779 FORWARD LENGTH=955 | 201606	AT2G40840	cytosol	2	0	0	0	0	22599000	33037000	23188000	33043000	1						23.8812
AT3G05420.1;AT3G05420.2;AT5G27630.2;AT5G27630.1;AT5G27630.4;AT5G27630.3	AT3G05420.1 | acyl-CoA binding protein 4 | Chr3:1561880-1567047 FORWARD LENGTH=668 | 201606;AT3G05420.2 | acyl-CoA binding protein 4 | Chr3:1561880-1567047 FORWARD LENGTH=669 | 201606;AT5G27630.2 | acyl-CoA binding protein 5 | Chr5:9776101-9780012 FORWARD	AT3G05420	cytosol	2	0	0	0	0	13020000	0	11830000	20653000	1								23.0746
AT3G12490.1;AT3G12490.2	AT3G12490.1 | cystatin B | Chr3:3960802-3961777 REVERSE LENGTH=158 | 201606;AT3G12490.2 | cystatin B | Chr3:3960523-3961876 REVERSE LENGTH=234 | 201606	AT3G12490	cytosol	2	0	0	0	0	61737000	88087000	59052000	103940000	1					24.7872	25.3636	25.3077	24.8429
AT3G17820.1;AT1G48470.1	AT3G17820.1 | glutamine synthetase 1.3 | Chr3:6097503-6099408 FORWARD LENGTH=354 | 201606	AT3G17820	cytosol	2	0	0	0	0	26094000	0	30353000	83410000	1								25.0885
AT3G55620.1	AT3G55620.1 | Translation initiation factor IF6 | Chr3:20634581-20636312 FORWARD LENGTH=245 | 201606	AT3G55620	cytosol	2	0	0	0	0	0	33517000	30894000	60350000	1								24.6216
AT4G10450.1;AT4G10450.2	AT4G10450.1 | Ribosomal protein L6 family | Chr4:6463201-6464458 REVERSE LENGTH=194 | 201606;AT4G10450.2 | Ribosomal protein L6 family | Chr4:6463837-6464458 REVERSE LENGTH=175 | 201606	AT4G10450	cytosol	2	0	0	0	0	39844000	38198000	72243000	45179000	1							25.0924
AT4G39540.2;AT4G39540.1;AT4G39540.3;AT2G21940.7;AT2G21940.6;AT2G21940.3;AT2G21940.5;AT2G21940.2;AT2G21940.1;AT2G21940.4	AT4G39540.2 | shikimate kinase 2 | Chr4:18378561-18380253 FORWARD LENGTH=300 | 201606;AT4G39540.1 | shikimate kinase 2 | Chr4:18378561-18380253 FORWARD LENGTH=300 | 201606;AT4G39540.3 | shikimate kinase 2 | Chr4:18378561-18380253 FORWARD LENGTH=308 | 20160	AT4G39540	cytosol	2	0	0	0	0	15189000	14604000	26463000	14515000	1							23.6436
AT1G51710.2;AT1G51710.1	AT1G51710.2 | ubiquitin-specific protease 6 | Chr1:19175805-19179399 REVERSE LENGTH=443 | 201606;AT1G51710.1 | ubiquitin-specific protease 6 | Chr1:19175805-19179894 REVERSE LENGTH=482 | 201606	AT1G51710	cytosol	1	0	0	0	0	7837800	28036000	6014000	18776000	1						23.6444
AT1G75270.1	AT1G75270.1 | dehydroascorbate reductase 2 | Chr1:28250255-28251237 REVERSE LENGTH=213 | 201606	AT1G75270	cytosol	1	0	0	0	0	15377000	22230000	16902000	21066000	1								23.1032
AT2G05220.2;AT2G05220.1;AT3G10610.1;AT2G04390.1	AT2G05220.2 | Ribosomal S17 family protein | Chr2:1894757-1895179 REVERSE LENGTH=140 | 201606;AT2G05220.1 | Ribosomal S17 family protein | Chr2:1894757-1895179 REVERSE LENGTH=140 | 201606;AT3G10610.1 | Ribosomal S17 family protein | Chr3:3319459-3319881 FO	AT2G05220	cytosol	1	188900000	86256000	131700000	256600000	1017000000	1256900000	837730000	909510000		27.2266	27.518	27.372	27.7612	28.6009	28.8823	28.6296	28.347	0.000349952	1.14552	1
AT3G16780.1	AT3G16780.1 | Ribosomal protein L19e family protein | Chr3:5708982-5710249 FORWARD LENGTH=209 | 201606	AT3G16780	cytosol	1	0	0	0	0	72331000	66157000	42058000	92061000	1								25.2308
AT3G60830.1	AT3G60830.1 | actin-related protein 7 | Chr3:22474298-22476000 FORWARD LENGTH=363 | 201606	AT3G60830	cytosol	1	0	0	0	0	17862000	20869000	12470000	16306000	1								22.7336
AT5G10540.1	AT5G10540.1 | Zincin-like metalloproteases family protein | Chr5:3328119-3332462 FORWARD LENGTH=701 | 201606	AT5G10540	cytosol	1	0	0	0	0	8104400	0	9934900	12101000	1								22.3034
AT5G12110.1	AT5G12110.1 | elongation factor 1-beta 1 | Chr5:3914483-3915732 FORWARD LENGTH=228 | 201606	AT5G12110	cytosol	1	0	0	0	0	22193000	25827000	25367000	22871000	1								23.2218
AT5G27700.1	AT5G27700.1 | Ribosomal protein S21e | Chr5:9807541-9808048 REVERSE LENGTH=82 | 201606	AT5G27700	cytosol	1	0	0	0	0	36740000	0	40491000	47072000	1								24.2631
AT5G47880.2;AT5G47880.1	AT5G47880.2 | eukaryotic release factor 1-1 | Chr5:19386555-19387865 REVERSE LENGTH=436 | 201606;AT5G47880.1 | eukaryotic release factor 1-1 | Chr5:19386555-19387865 REVERSE LENGTH=436 | 201606	AT5G47880	cytosol	1	0	0	0	0	8264100	0	6225000	6395500	1								21.3834
AT5G47930.1	AT5G47930.1 | Zinc-binding ribosomal protein family protein | Chr5:19406423-19407329 REVERSE LENGTH=84 | 201606	AT5G47930	cytosol	1	0	0	0	0	144790000	106330000	90677000	133700000	1					26.0118
AT1G03880.1	AT1G03880.1 | cruciferin 2 | Chr1:985786-987916 FORWARD LENGTH=455 | 201606	AT1G03880	endoplasmic reticulum	12	104390000	54731000	133790000	27390000	2424100000	731450000	593320000	687860000		27.1303	26.0926	26.8673	25.1387	29.9107	28.3672	27.9372	28.3264	0.00977703	2.32817	1
AT1G16410.1;AT1G16400.1;AT1G16410.2	AT1G16410.1 | cytochrome p450 79f1 | Chr1:5608862-5611118 FORWARD LENGTH=538 | 201606;AT1G16400.1 | cytochrome P450%2C family 79%2C subfamily F%2C polypeptide 2 | Chr1:5605231-5607281 FORWARD LENGTH=537 | 201606;AT1G16410.2 | cytochrome p450 79f1 | Chr1:56	AT1G16410	endoplasmic reticulum	6	0	0	0	0	85705000	0	22101000	12491000	1					25.2553
AT2G24180.1	AT2G24180.1 | cytochrome p450 71b6 | Chr2:10281890-10283589 FORWARD LENGTH=503 | 201606	AT2G24180	endoplasmic reticulum	4	0	0	0	0	35532000	60078000	13872000	31715000	1					24.313	24.508
AT1G34130.1	AT1G34130.1 | staurosporin and temperature sensitive 3-like b | Chr1:12430000-12432985 FORWARD LENGTH=735 | 201606	AT1G34130	endoplasmic reticulum	3	0	0	0	0	0	42879000	7541500	8778400	1						24.2574
AT2G01470.1;AT5G50650.1;AT5G50550.1	AT2G01470.1 | SEC12P-like 2 protein | Chr2:212215-214435 REVERSE LENGTH=393 | 201606	AT2G01470	endoplasmic reticulum	3	0	0	0	0	48842000	39781000	32052000	66311000	1					24.6	24.3129	24.0779	24.3701
AT2G40890.1	AT2G40890.1 | cytochrome P450%2C family 98%2C subfamily A%2C polypeptide 3 | Chr2:17058291-17060532 REVERSE LENGTH=508 | 201606	AT2G40890	endoplasmic reticulum	3	0	0	0	0	13043000	20778000	104150000	26165000	1							25.6201
AT3G57650.1	AT3G57650.1 | lysophosphatidyl acyltransferase 2 | Chr3:21349751-21352839 FORWARD LENGTH=389 | 201606	AT3G57650	endoplasmic reticulum	3	0	0	0	0	57497000	33183000	39434000	61079000	1					24.6794
AT4G01320.3;AT4G01320.2;AT4G01320.1	AT4G01320.3 | Peptidase family M48 family protein | Chr4:546636-549002 FORWARD LENGTH=412 | 201606;AT4G01320.2 | Peptidase family M48 family protein | Chr4:546636-549002 FORWARD LENGTH=412 | 201606;AT4G01320.1 | Peptidase family M48 family protein | Chr4:5	AT4G01320	endoplasmic reticulum	3	0	0	0	0	51486000	0	53300000	57233000	1					24.5201
AT3G57030.1	AT3G57030.1 | Calcium-dependent phosphotriesterase superfamily protein | Chr3:21101653-21103204 REVERSE LENGTH=374 | 201606	AT3G57030	endoplasmic reticulum	2	0	0	0	0	18940000	16042000	10482000	16067000	1								22.7124
AT5G05670.2;AT5G05670.1	AT5G05670.2 | signal recognition particle binding protein | Chr5:1695916-1697534 REVERSE LENGTH=260 | 201606;AT5G05670.1 | signal recognition particle binding protein | Chr5:1695916-1697534 REVERSE LENGTH=260 | 201606	AT5G05670	endoplasmic reticulum	2	0	0	0	0	23959000	13709000	22467000	26701000	1						22.6122
AT5G48580.1;AT3G25220.1	AT5G48580.1 | FK506- and rapamycin-binding protein 15 kD-2 | Chr5:19696156-19697304 REVERSE LENGTH=163 | 201606;AT3G25220.1 | FK506-binding protein 15 kD-1 | Chr3:9182691-9184463 FORWARD LENGTH=153 | 201606	AT5G48580	endoplasmic reticulum	2	0	0	0	0	30592000	33718000	44895000	38450000	1							24.4062
AT1G50430.2;AT1G50430.1	AT1G50430.2 | Ergosterol biosynthesis ERG4/ERG24 family | Chr1:18682175-18685555 REVERSE LENGTH=431 | 201606;AT1G50430.1 | Ergosterol biosynthesis ERG4/ERG24 family | Chr1:18682175-18685555 REVERSE LENGTH=432 | 201606	AT1G50430	endoplasmic reticulum	1	0	0	0	0	31664000	35636000	0	52906000	1								24.4317
AT3G25040.1	AT3G25040.1 | endoplasmic reticulum retention defective 2B | Chr3:9124479-9126051 FORWARD LENGTH=215 | 201606	AT3G25040	endoplasmic reticulum	1	0	0	0	0	29122000	29111000	0	43678000	1								24.1551
AT4G32130.1	AT4G32130.1 | ER membrane protein complex subunit-like protein (DUF2012) | Chr4:15520345-15522477 REVERSE LENGTH=202 | 201606	AT4G32130	endoplasmic reticulum	1	0	0	0	0	27798000	0	42024000	14083000	1							24.3108
AT5G10780.1;AT5G10780.2	AT5G10780.1 | ER membrane protein complex subunit-like protein | Chr5:3408422-3409759 FORWARD LENGTH=180 | 201606;AT5G10780.2 | ER membrane protein complex subunit-like protein | Chr5:3408422-3409784 FORWARD LENGTH=187 | 201606	AT5G10780	endoplasmic reticulum	1	0	0	0	0	27465000	42912000	27742000	41225000	1								24.0718
AT3G22640.1	AT3G22640.1 | cupin family protein | Chr3:8011902-8013883 REVERSE LENGTH=486 | 201606	AT3G22640	extracellular	6	0	0	0	0	207680000	161920000	112270000	96327000	1					26.3735	25.8804	25.6699	26.008
AT1G09870.1	AT1G09870.1 | histidine acid phosphatase family protein | Chr1:3205817-3208444 FORWARD LENGTH=487 | 201606	AT1G09870	extracellular	3	0	0	0	0	19695000	25768000	0	10055000	1								22.0362
AT4G21100.1	AT4G21100.1 | damaged DNA binding protein 1B | Chr4:11258916-11265309 REVERSE LENGTH=1088 | 201606	AT4G21100	extracellular	2	0	0	0	0	8331100	12340000	0	25475000	1								23.3773
AT5G51750.1	AT5G51750.1 | subtilase 1.3 | Chr5:21020266-21022608 FORWARD LENGTH=780 | 201606	AT5G51750	extracellular	2	0	0	0	0	8802600	10349000	5125400	0	1					21.9719
AT2G36870.1	AT2G36870.1 | xyloglucan endotransglucosylase/hydrolase 32 | Chr2:15472869-15474630 REVERSE LENGTH=299 | 201606	AT2G36870	extracellular	1	0	0	0	0	26220000	21417000	16325000	0	1							22.9467
AT3G29360.2;AT3G29360.1;AT1G26570.1	AT3G29360.2 | UDP-glucose 6-dehydrogenase family protein | Chr3:11267375-11268817 REVERSE LENGTH=480 | 201606;AT3G29360.1 | UDP-glucose 6-dehydrogenase family protein | Chr3:11267375-11268817 REVERSE LENGTH=480 | 201606	AT3G29360	extracellular	1	0	0	0	0	33017000	25698000	27852000	0	1							23.7173
AT4G36700.1	AT4G36700.1 | RmlC-like cupins superfamily protein | Chr4:17298443-17300337 REVERSE LENGTH=522 | 201606	AT4G36700	extracellular	1	0	0	0	0	47124000	22041000	15428000	0	1							22.8651
AT5G01010.3;AT5G01010.1;AT5G01010.4;AT5G01010.5;AT5G01010.2	AT5G01010.3 | retinal-binding protein | Chr5:1527-4924 REVERSE LENGTH=429 | 201606;AT5G01010.1 | retinal-binding protein | Chr5:1388-4924 REVERSE LENGTH=438 | 201606;AT5G01010.4 | retinal-binding protein | Chr5:1388-4924 REVERSE LENGTH=472 | 201606;AT5G010	AT5G01010	golgi	2	0	0	0	0	13137000	23877000	8446700	0	1						23.4127
AT1G76030.1	AT1G76030.1 | ATPase%2C V1 complex%2C subunit B protein | Chr1:28534134-28536916 FORWARD LENGTH=486 | 201606	AT1G76030	golgi	1	0	0	0	0	25497000	25543000	21335000	0	1							23.3328
AT5G09590.1;AT4G32208.1	AT5G09590.1 | mitochondrial HSO70 2 | Chr5:2975721-2978508 FORWARD LENGTH=682 | 201606	AT5G09590	mitochondrion	17	178520000	209460000	158370000	123060000	663850000	588400000	779810000	944790000		26.984	27.0857	27.2386	26.0781	28.3103	28.1813	28.2134	28.4859	0.00171311	1.45112	1
ATMG00510.2;ATMG00510.1	ATMG00510.2 | Symbols: | edited NAD7	ATMG00510	mitochondrion	11	39672000	74306000	117250000	134090000	261120000	619100000	363940000	486150000		25.667	25.3625	26.5392	26.9871	27.0114	27.7273	27.4569	27.6661	0.0178439	1.32651	1
AT3G22330.1;AT3G22310.2;AT3G22310.1	AT3G22330.1 | putative mitochondrial RNA helicase 2 | Chr3:7892641-7895145 FORWARD LENGTH=616 | 201606	AT3G22330	mitochondrion	4	0	0	0	0	0	65051000	68683000	114190000	1							25.1366	25.454
AT1G14980.2;AT1G14980.1	AT1G14980.2 | chaperonin 10 | Chr1:5166236-5166654 REVERSE LENGTH=82 | 201606;AT1G14980.1 | chaperonin 10 | Chr1:5165930-5166654 REVERSE LENGTH=98 | 201606	AT1G14980	mitochondrion	3	0	0	0	0	0	49849000	45763000	145660000	1								25.8928
AT1G59900.2;AT1G59900.1	AT1G59900.2 | pyruvate dehydrogenase complex E1 alpha subunit | Chr1:22051368-22053537 FORWARD LENGTH=378 | 201606;AT1G59900.1 | pyruvate dehydrogenase complex E1 alpha subunit | Chr1:22051368-22053660 FORWARD LENGTH=389 | 201606	AT1G59900	mitochondrion	3	0	0	0	0	85099000	79725000	0	40056000	1						25.1521
AT5G66510.1;AT5G66510.2	AT5G66510.1 | gamma carbonic anhydrase 3 | Chr5:26550016-26551496 REVERSE LENGTH=258 | 201606;AT5G66510.2 | gamma carbonic anhydrase 3 | Chr5:26550016-26551496 REVERSE LENGTH=269 | 201606	AT5G66510	mitochondrion	3	0	0	0	0	0	83730000	48824000	90352000	1						25.198		25.2285
AT1G01170.2;AT1G01170.1	AT1G01170.2 | ozone-responsive stress-like protein (DUF1138) | Chr1:74105-74443 REVERSE LENGTH=83 | 201606;AT1G01170.1 | ozone-responsive stress-like protein (DUF1138) | Chr1:74105-74443 REVERSE LENGTH=83 | 201606	AT1G01170	mitochondrion	2	0	0	0	0	107440000	66318000	136080000	59136000	1							26.006
AT1G79010.1;AT1G16700.1	AT1G79010.1 | Alpha-helical ferredoxin | Chr1:29725138-29726933 REVERSE LENGTH=222 | 201606;AT1G16700.1 | Alpha-helical ferredoxin | Chr1:5710012-5711694 FORWARD LENGTH=222 | 201606	AT1G79010	mitochondrion	2	0	0	0	0	0	38898000	43721000	50093000	1								24.3529
AT1G80270.5;AT1G80270.4;AT1G80270.3;AT1G80270.2;AT1G80270.1	AT1G80270.5 | PENTATRICOPEPTIDE REPEAT 596 | Chr1:30181265-30183331 FORWARD LENGTH=596 | 201606;AT1G80270.4 | PENTATRICOPEPTIDE REPEAT 596 | Chr1:30181265-30183331 FORWARD LENGTH=596 | 201606;AT1G80270.3 | PENTATRICOPEPTIDE REPEAT 596 | Chr1:30181265-30183	AT1G80270	mitochondrion	2	0	0	0	0	15985000	31051000	25806000	20362000	1						23.7672	23.6348
AT2G14170.2;AT2G14170.3;AT2G14170.1	AT2G14170.2 | aldehyde dehydrogenase 6B2 | Chr2:5977727-5981489 REVERSE LENGTH=498 | 201606;AT2G14170.3 | aldehyde dehydrogenase 6B2 | Chr2:5977851-5981899 REVERSE LENGTH=595 | 201606;AT2G14170.1 | aldehyde dehydrogenase 6B2 | Chr2:5977727-5981899 REVERSE	AT2G14170	mitochondrion	2	0	0	0	0	33801000	14190000	15863000	30261000	1					23.913
AT2G26140.1	AT2G26140.1 | FTSH protease 4 | Chr2:11131939-11135126 REVERSE LENGTH=717 | 201606	AT2G26140	mitochondrion	2	0	0	0	0	20023000	18137000	21215000	22866000	1								23.2214
AT2G37410.2;AT2G37410.1	AT2G37410.2 | translocase inner membrane subunit 17-2 | Chr2:15698119-15698850 REVERSE LENGTH=243 | 201606;AT2G37410.1 | translocase inner membrane subunit 17-2 | Chr2:15698119-15698850 REVERSE LENGTH=243 | 201606	AT2G37410	mitochondrion	2	0	0	0	0	74450000	25098000	34863000	27431000	1					25.0522
AT2G38670.1	AT2G38670.1 | phosphorylethanolamine cytidylyltransferase 1 | Chr2:16168979-16171680 FORWARD LENGTH=421 | 201606	AT2G38670	mitochondrion	2	0	0	0	0	49083000	22295000	16911000	0	1					24.4511
AT2G42710.1	AT2G42710.1 | Ribosomal protein L1p/L10e family | Chr2:17782352-17784830 FORWARD LENGTH=415 | 201606	AT2G42710	mitochondrion	2	0	0	0	0	19899000	7953400	9085700	0	1							22.1013
AT4G28390.2;AT4G28390.1	AT4G28390.2 | ADP/ATP carrier 3 | Chr4:14041486-14042781 REVERSE LENGTH=379 | 201606;AT4G28390.1 | ADP/ATP carrier 3 | Chr4:14041486-14042781 REVERSE LENGTH=379 | 201606	AT4G28390	mitochondrion	2	0	0	0	0	12666000	8981400	10037000	0	1					22.4968
AT5G02050.1	AT5G02050.1 | Mitochondrial glycoprotein family protein | Chr5:403239-404244 REVERSE LENGTH=267 | 201606	AT5G02050	mitochondrion	2	0	0	0	0	42522000	38677000	52519000	45975000	1							24.6325
AT5G50370.1;AT5G50370.2	AT5G50370.1 | Adenylate kinase family protein | Chr5:20509382-20510631 REVERSE LENGTH=248 | 201606;AT5G50370.2 | Adenylate kinase family protein | Chr5:20509511-20510631 REVERSE LENGTH=230 | 201606	AT5G50370	mitochondrion	2	0	0	0	0	27904000	76103000	42093000	0	1						25.085
AT5G51440.1	AT5G51440.1 | HSP20-like chaperones superfamily protein | Chr5:20891242-20892013 FORWARD LENGTH=210 | 201606	AT5G51440	mitochondrion	2	0	0	0	0	31167000	33156000	67497000	44208000	1							24.9944
AT5G58270.1	AT5G58270.1 | ABC transporter of the mitochondrion 3 | Chr5:23562168-23567040 FORWARD LENGTH=728 | 201606	AT5G58270	mitochondrion	2	0	0	0	0	33828000	8754200	0	12856000	1					23.9142
AT1G16870.1	AT1G16870.1 | mitochondrial 28S ribosomal protein S29-like protein | Chr1:5770964-5773157 REVERSE LENGTH=480 | 201606	AT1G16870	mitochondrion	1	0	0	0	0	22546000	20180000	18488000	0	1							23.1262
AT1G49410.1	AT1G49410.1 | translocase of the outer mitochondrial membrane 6 | Chr1:18286738-18286902 REVERSE LENGTH=54 | 201606	AT1G49410	mitochondrion	1	0	0	0	0	0	8859200	10621000	21344000	1								23.1221
AT1G65290.1	AT1G65290.1 | mitochondrial acyl carrier protein 2 | Chr1:24249088-24250366 REVERSE LENGTH=126 | 201606	AT1G65290	mitochondrion	1	0	0	0	0	54496000	64867000	0	81880000	1								25.0617
AT2G39270.1	AT2G39270.1 | P-loop containing nucleoside triphosphate hydrolases superfamily protein | Chr2:16399983-16401408 FORWARD LENGTH=295 | 201606	AT2G39270	mitochondrion	1	0	0	0	0	0	1848100	2444300	2363600	1								19.9474
AT2G43360.1	AT2G43360.1 | Radical SAM superfamily protein | Chr2:18010918-18013129 REVERSE LENGTH=378 | 201606	AT2G43360	mitochondrion	1	0	0	0	0	12867000	18092000	21596000	20455000	1								23.0607
AT3G10370.1	AT3G10370.1 | FAD-dependent oxidoreductase family protein | Chr3:3216502-3219027 FORWARD LENGTH=629 | 201606	AT3G10370	mitochondrion	1	0	0	0	0	12597000	14792000	16334000	10943000	1								22.1582
AT3G46560.1	AT3G46560.1 | Tim10/DDP family zinc finger protein | Chr3:17138632-17139301 FORWARD LENGTH=93 | 201606	AT3G46560	mitochondrion	1	0	0	0	0	27098000	19435000	30638000	0	1							23.8549
AT3G57785.1;AT2G42310.1	AT3G57785.1 | ESSS subunit of NADH:ubiquinone oxidoreductase (complex I) protein | Chr3:21404835-21405179 REVERSE LENGTH=114 | 201606;AT2G42310.1 | ESSS subunit of NADH:ubiquinone oxidoreductase (complex I) protein | Chr2:17625251-17625595 FORWARD LENGTH=1	AT3G57785	mitochondrion	1	0	0	0	0	12539000	9054100	29047000	0	1							23.778
AT4G11120.1	AT4G11120.1 | translation elongation factor Ts (EF-Ts) | Chr4:6778066-6779934 FORWARD LENGTH=395 | 201606	AT4G11120	mitochondrion	1	0	0	0	0	0	19278000	17168000	21201000	1								23.1124
AT4G26910.3;AT4G26910.2;AT4G26910.1	AT4G26910.3 | Dihydrolipoamide succinyltransferase | Chr4:13520127-13522055 REVERSE LENGTH=365 | 201606;AT4G26910.2 | Dihydrolipoamide succinyltransferase | Chr4:13520127-13522889 REVERSE LENGTH=463 | 201606;AT4G26910.1 | Dihydrolipoamide succinyltransfera	AT4G26910	mitochondrion	1	0	0	0	0	0	4706900	9254600	6959600	1								21.5053
AT5G23250.1	AT5G23250.1 | Succinyl-CoA ligase%2C alpha subunit | Chr5:7830460-7832491 FORWARD LENGTH=341 | 201606	AT5G23250	mitochondrion	1	0	0	0	0	0	21991000	16578000	15635000	1								22.673
ATMG01190.1;AT2G07698.1	ATMG01190.1 | ATP synthase subunit 1 | ChrM:302166-303689 REVERSE LENGTH=507 | 201606;AT2G07698.1 | ATPase%2C F1 complex%2C alpha subunit protein | Chr2:3361474-3364028 FORWARD LENGTH=777 | 201606	ATMG01190	mitochondrion	1	164970000	138320000	86591000	126190000	571870000	611750000	791350000	717050000		27.3923	26.711		26.5958	27.9748	27.8844	27.698	28.1455	0.00729872	1.02599	1
AT1G56110.1;AT3G12860.1	AT1G56110.1 | NOP56-like pre RNA processing ribonucleoprotein | Chr1:20984544-20986893 REVERSE LENGTH=522 | 201606;AT3G12860.1 | NOP56-like pre RNA processing ribonucleoprotein | Chr3:4091678-4093921 FORWARD LENGTH=499 | 201606	AT1G56110	nucleus	20	159020000	151560000	204370000	255930000	1137300000	1032800000	1086000000	1085300000		27.652	26.9875	27.3624	27.6515	28.6105	28.8207	28.7414	28.9086	0.000204162	1.35696	1
AT2G18900.1	AT2G18900.1 | Transducin/WD40 repeat-like superfamily protein | Chr2:8188491-8192409 REVERSE LENGTH=804 | 201606	AT2G18900	nucleus	3	0	0	0	0	30040000	0	12128000	27626000	1								23.4942
AT2G41620.1;AT3G57350.1	AT2G41620.1 | Nucleoporin interacting component (Nup93/Nic96-like) family protein | Chr2:17350419-17354997 REVERSE LENGTH=861 | 201606	AT2G41620	nucleus	3	0	0	0	0	9775100	22617000	9933700	13803000	1						23.3346
AT1G67680.1	AT1G67680.1 | SRP72 RNA-binding domain-containing protein | Chr1:25365962-25368464 REVERSE LENGTH=664 | 201606	AT1G67680	nucleus	2	0	0	0	0	0	41280000	22144000	13388000	1						24.2025
AT2G33340.3;AT2G33340.2;AT2G33340.1;AT1G04510.2;AT1G04510.1	AT2G33340.3 | MOS4-associated complex 3B | Chr2:14126703-14131000 REVERSE LENGTH=485 | 201606;AT2G33340.2 | MOS4-associated complex 3B | Chr2:14126584-14131000 REVERSE LENGTH=525 | 201606;AT2G33340.1 | MOS4-associated complex 3B | Chr2:14126584-14131000 RE	AT2G33340	nucleus	2	0	0	0	0	13928000	16429000	0	20752000	1						22.8733
AT2G45640.1;AT2G45640.2	AT2G45640.1 | SIN3 associated polypeptide P18 | Chr2:18799881-18801323 REVERSE LENGTH=152 | 201606;AT2G45640.2 | SIN3 associated polypeptide P18 | Chr2:18799881-18801323 REVERSE LENGTH=149 | 201606	AT2G45640	nucleus	2	0	0	0	0	44990000	34385000	73980000	40294000	1					24.3206	23.9336	25.1319
AT2G47990.1	AT2G47990.1 | transducin family protein / WD-40 repeat family protein | Chr2:19637010-19638602 REVERSE LENGTH=530 | 201606	AT2G47990	nucleus	2	0	0	0	0	27752000	15353000	16088000	15543000	1					23.6285
AT3G18600.1	AT3G18600.1 | P-loop containing nucleoside triphosphate hydrolases superfamily protein | Chr3:6399724-6403007 REVERSE LENGTH=568 | 201606	AT3G18600	nucleus	2	0	0	0	0	25044000	17580000	0	38424000	1						22.971
AT1G07990.2;AT3G45190.2;AT2G28360.1;AT3G45190.1;AT1G07990.1	AT1G07990.2 | SIT4 phosphatase-associated family protein | Chr1:2477413-2481942 FORWARD LENGTH=588 | 201606;AT3G45190.2 | SIT4 phosphatase-associated family protein | Chr3:16541994-16547260 REVERSE LENGTH=751 | 201606;AT2G28360.1 | SIT4 phosphatase-associa	AT1G07990	nucleus	1	0	0	0	0	8068200	10179000	0	13027000	1								22.4097
AT1G60850.3;AT1G60850.4;AT1G60850.2;AT1G60850.1	AT1G60850.3 | DNA-directed RNA polymerase family protein | Chr1:22398588-22400155 REVERSE LENGTH=302 | 201606;AT1G60850.4 | DNA-directed RNA polymerase family protein | Chr1:22398078-22400155 REVERSE LENGTH=375 | 201606;AT1G60850.2 | DNA-directed RNA polym	AT1G60850	nucleus	1	0	0	0	0	18662000	17380000	0	25887000	1								23.4004
AT1G76300.1	AT1G76300.1 | snRNP core protein SMD3 | Chr1:28625957-28627080 FORWARD LENGTH=128 | 201606	AT1G76300	nucleus	1	0	0	0	0	13400000	9907200	10456000	16387000	1								22.7408
AT3G63400.2;AT3G63400.4;AT3G63400.3;AT3G63400.1	AT3G63400.2 | Cyclophilin-like peptidyl-prolyl cis-trans isomerase family protein | Chr3:23412449-23415435 FORWARD LENGTH=387 | 201606;AT3G63400.4 | Cyclophilin-like peptidyl-prolyl cis-trans isomerase family protein | Chr3:23412449-23415435 FORWARD LENGTH	AT3G63400	nucleus	1	0	0	0	0	0	12518000	8643800	15637000	1								22.6732
AT4G22380.1	AT4G22380.1 | Ribosomal protein L7Ae/L30e/S12e/Gadd45 family protein | Chr4:11812041-11812922 REVERSE LENGTH=128 | 201606	AT4G22380	nucleus	1	0	0	0	0	24791000	16269000	0	29976000	1								23.612
AT4G27000.1	AT4G27000.1 | RNA-binding (RRM/RBD/RNP motifs) family protein | Chr4:13554983-13557763 REVERSE LENGTH=415 | 201606	AT4G27000	nucleus	1	0	0	0	0	23031000	18892000	38648000	50828000	1								24.3738
AT5G10980.1;AT4G40040.3;AT4G40040.2;AT4G40040.1;AT4G40030.4;AT4G40030.3;AT4G40030.1;AT4G40030.2;AT1G75600.1	AT5G10980.1 | Histone superfamily protein | Chr5:3472591-3473349 REVERSE LENGTH=136 | 201606;AT4G40040.3 | Histone superfamily protein | Chr4:18557539-18558236 REVERSE LENGTH=136 | 201606;AT4G40040.2 | Histone superfamily protein | Chr4:18557539-18558236 R	AT5G10980	nucleus	1	143110000	121320000	300650000	93647000	693830000	576750000	1130100000	628480000		27.0221	26.4394	27.6551		28.2761	28.0225	29.0914		0.0403974	1.42449	1
AT2G42790.1	AT2G42790.1 | citrate synthase 3 | Chr2:17803132-17805991 REVERSE LENGTH=509 | 201606	AT2G42790	peroxisome	2	0	0	0	0	20043000	16429000	22626000	0	1							23.4176
AT3G61070.3;AT3G61070.2;AT3G61070.1	AT3G61070.3 | peroxin 11E | Chr3:22604873-22606159 REVERSE LENGTH=231 | 201606;AT3G61070.2 | peroxin 11E | Chr3:22604873-22606159 REVERSE LENGTH=231 | 201606;AT3G61070.1 | peroxin 11E | Chr3:22604873-22606159 REVERSE LENGTH=231 | 201606	AT3G61070	peroxisome	2	0	0	0	0	34661000	38952000	101910000	40549000	1							25.5888
AT1G06460.1	AT1G06460.1 | alpha-crystallin domain 32.1 | Chr1:1967308-1969414 REVERSE LENGTH=285 | 201606	AT1G06460	peroxisome	1	0	0	0	0	18489000	21907000	16034000	0	1							22.9207
AT1G59610.1	AT1G59610.1 | dynamin-like 3 | Chr1:21893413-21900780 FORWARD LENGTH=920 | 201606	AT1G59610	plasma membrane	4	0	0	0	0	102260000	38395000	0	9475000	1						24.098
AT3G07160.1;AT3G07160.3;AT3G07160.2	AT3G07160.1 | glucan synthase-like 10 | Chr3:2265142-2279383 REVERSE LENGTH=1890 | 201606;AT3G07160.3 | glucan synthase-like 10 | Chr3:2265142-2279383 REVERSE LENGTH=1892 | 201606;AT3G07160.2 | glucan synthase-like 10 | Chr3:2265142-2279383 REVERSE LENGTH=	AT3G07160	plasma membrane	2	0	0	0	0	0	10045000	13718000	12826000	1								22.3873
AT3G28860.1	AT3G28860.1 | ATP binding cassette subfamily B19 | Chr3:10870287-10877286 REVERSE LENGTH=1252 | 201606	AT3G28860	plasma membrane	2	0	0	0	0	26559000	31221000	18193000	0	1							23.103
AT4G29900.2;AT4G29900.1	AT4G29900.2 | autoinhibited Ca(2+)-ATPase 10 | Chr4:14611225-14618775 REVERSE LENGTH=1069 | 201606;AT4G29900.1 | autoinhibited Ca(2+)-ATPase 10 | Chr4:14611225-14618775 REVERSE LENGTH=1069 | 201606	AT4G29900	plasma membrane	2	0	0	0	0	28915000	34639000	0	66366000	1								24.7587
AT5G03520.1;AT5G03520.2	AT5G03520.1 | RAB GTPase homolog 8C | Chr5:883679-885158 FORWARD LENGTH=216 | 201606;AT5G03520.2 | RAB GTPase homolog 8C | Chr5:883713-885158 FORWARD LENGTH=206 | 201606	AT5G03520	plasma membrane	1	0	0	0	0	0	15822000	14450000	26938000	1								23.4579

## Sheet: Table S5
Table S5. List of metabolites identified in the cpSGs isolates. Log2 normalized intensities used for data analysis (E-L). Fold change and unpaired, two tailed T-TEST calculated between stress and control conditions was used to deliniate cpSGs metabolites.
	TTEST Dark-Heat vr. Control	LOG2 FC Dark-Heat vr. Control		Dark/Heat (Log2 intensity)	Dark/Heat (Log2 intensity)	Dark/Heat (Log2 intensity)	Dark/Heat (Log2 intensity)	Control (Log2 intensity)	Control (Log2 intensity)	Control (Log2 intensity)	Control (Log2 intensity)
FA 16:0 (Palmitic acid)	0.00750632	0.865755		26.092	25.8818	25.9521	26.1521	25.2106	24.7908	24.8901	25.7235
FA 18:0 (Stearic acid)	0.0164097	0.538237		26.0503	25.6362	25.711	25.7708	25.5946	24.9298	25.245	25.246
Glutamic acid	0.0176997	2.21417		16.1966	17.1024	17.8536	17.8878		15.9857	14.9275	14.2245
Proline	0.0312975	1.1193		17.3636	18.1435	17.4729	18.2516	16.5998	15.7917	17.1313	17.2315

## Sheet: Table S6
Table S6. Transcripts enriched in the cpSG isolates. Data are from two replicates representing independent cpSGs isolations.
Genomic origins of transcripts enriched in granules	Gene_ID	log2FoldChange			Genomic origins	Present in cpSG	Not present in cpSG	% Present
Chloroplast	ATCG00905.1	2.12355			Mitochondrial	5	137	3.65
Chloroplast	ATCG01230.1	2.12355			Chloroplast	14	111	12.61
Chloroplast	ATCG00120.1	1.87629			Nuclear	30	41343	0.07
Chloroplast	ATCG00130.1	1.60931
Chloroplast	ATCG00140.1	1.41818
Chloroplast	ATCG00280.1	1.20521
Chloroplast	ATCG00700.1	1.13937
Chloroplast	ATCG00480.1	0.954924
Chloroplast	ATCG00020.1	0.923103
Chloroplast	ATCG00490.1	0.852999
Chloroplast	ATCG00350.1	0.607329
Chloroplast	ATCG00340.1	0.411492
Chloroplast	ATCG00270.1	0.368314
Chloroplast	ATCG00680.1	0.337038
Mitochondrial	ATMG00410.1	2.30705
Mitochondrial	ATMG00270.1	1.78391
Mitochondrial	ATMG00730.1	1.4952
Mitochondrial	ATMG00580.1	1.32672
Mitochondrial	ATMG01360.1	0.411244
Nuclear	AT3G12580.1	5.01106
Nuclear	AT1G54050.1	2.79585
Nuclear	AT3G57765.1	2.75804
Nuclear	AT5G52640.1	2.6385
Nuclear	AT1G74310.1	2.57836
Nuclear	AT5G48570.1	2.56787
Nuclear	AT1G16030.1	2.42689
Nuclear	AT2G39730.1	2.2095
Nuclear	AT2G01008.1	2.20345
Nuclear	AT3G10020.1	1.7689
Nuclear	AT4G12400.2	1.5888
Nuclear	AT2G07727.1	1.58813
Nuclear	AT2G07711.1	1.34791
Nuclear	AT1G49700.2	1.32396
Nuclear	AT2G07725.1	1.29992
Nuclear	AT1G29930.1	1.21502
Nuclear	AT2G07717.1	1.16238
Nuclear	AT4G02970.1	1.14685
Nuclear	AT5G02500.1	1.11373
Nuclear	AT5G09700.1	1.06149
Nuclear	AT5G09585.1	0.972296
Nuclear	AT1G15405.1	0.89513
Nuclear	AT2G31141.2	0.86637
Nuclear	AT3G41762.1	0.86364
Nuclear	AT2G07709.1	0.808905
Nuclear	AT2G16586.1	0.730823
Nuclear	AT1G67090.1	0.679506
Nuclear	AT3G56705.1	0.465634
Nuclear	AT1G76930.2	0.10686
Nuclear	AT2G01021.1	0.0492486
